# Supplementary material for: Distinguishing recrudescence from reinfection in lymphatic filariasis
Source: eBioMedicine. 2024 Jun 7;105:105188. doi: 10.1016/j.ebiom.2024.105188 (PMC11200287; doi:10.1016/j.ebiom.2024.105188)
Supplement: Supplementary Tables S1–S10 [file mmc2.xlsx]

## Sheet: Table S1
	Table S1. Participant information and collection of W. bancrofti mf
	Number of participants who are W. bancrofti positive	Number of samples selected for sequencing	T0 and T1 positive	Mf/ml mean T0	Mf/ml mean T1
	32	18	4	196.5 (50-739)	6.9 (3-167)
	Participant ID	Date collected T0 (DDMMYY)	Mf/ml T0 (2016)	Date collected T1 (DDMMYY)	Lenghth of time between sample collection in days	Mf/ml T1 (2017)	Total number of Mf submitted for sequencing from T0	Total number of Mf submitted for sequencing from T1
	108	21.04.16	336			0	10	N/A
	110	21.04.16	187			0	7	N/A
	111	21.04.16	56	27.04.17	372	11	45	15
	112	25.04.16	55			0	8	N/A
	113	25.04.16	131			0	7	N/A
	125	03.05.16	51			0	7	N/A
	127	03.05.16	71			0	4	N/A
	128	03.05.16	739			0	11	N/A
	137	04.05.16	121			0	5	N/A
	146	19.05.06	475			0	6	N/A
	147	19.05.16	236			0	7	N/A
	149	19.05.16	227	27.04.17	344	41	45	19
	154	28.05.16	599	27.04.17	335	3	44	5
	155	28.05.16	429	27.04.17	335	167	45	42
	163	31.05.16	129			0	7	N/A
	164	31.05.16	147			0	7	N/A
	166	04.06.16	50			0	8	N/A
	167	04.06.16	80			0	8	N/A

## Sheet: Table S2
	Table S2. Parasite material.
	Parasite	Host	Material used	Country	Collection Year	Treatment	Number of worms	DNA isolation	DNA amplification
	W. bancrofti	Human	Mf	CDI	2016 and 2017	IDA	343	CPG protocol	WGA
	B. malayi	Gerbil	Male	USA	2019	N/A	4	DNeasy Blood and Tissue kit (Qiagen), followed by ethanol precipitation	Unamplifed DNA, WGA and SWGA
	B. malayi	Gerbil	Female tail	USA	2022	N/A	7	CPG protocol, but 4 hours at 55 C	WGA
	B. malayi	Gerbil	Mf	USA	2022	N/A	76	CPG protocol	WGA

## Sheet: Table S3
	Table S3. Primers used for qPCR.
	Target	Name	Forward	Reverse	Probe	Reaction conditions
	B. malayi	HhaI	GCAATATACGACCAGCAC	ACATTAGACAAGGAAATTGGTT	5’-/56-FAMTTTTTAGTA/ZEN/GTTTTGGC/3IABkFQ/-3’	TAQ: Reactions were carried out in a QuantStudio 6 FLEX (Applied Biosystems) Thermocycler with a 10 µl total reaction volume, containing 1 µl DNA, 5 µl TaqMan Fast Mastermix (Thermo Fisher), and 1 µl primer/probe mix (IDT). The cycling conditions were as follows: a pre-read stage at 60 °C for 30 sec, a hold stage at 95 °C for 20 sec followed by 40 cycles of 95 °C for 1 sec and 60 °C for 20 sec, a…
	W. bancrofti	LDR	CGACTGTCTAATCCATTCAGAGTGA	ATTTGATCATCTGGGAACGTTAATA	5’-/56-ATCTGCCCA/ZEN/TAGAAATAACTACGGTGGATCTCTG3IABkFQ/-3’
	Human	HU	ACTTTGGGTCATTCCCACTG	GCTCAGCTCCTTGCTGGATA		SYBR: Reactions were carried out in a QuantStudio 6 FLEX (Applied Biosystems) Thermocycler with a 20 µl total reaction volume, using Fast-SYBR-Green Mastermix (1X), forward and reverse primers, and 1 µl DNA. Cycling conditions were 95 °C for 20 sec, followed by 40 cycles of 95 °C for 1 sec and 60 °C for 20 sec, with a final melt curve stage at 95 °C for 15 sec, 60 °C for 1 min, and 95 °C for 15 s…

## Sheet: Table S4
	Table S4. Primer sequences used for SWGA.
	Primers contained phosphorothioate bonds between the two most 3′ nucleotides as indicated by asterisks.
	Primer set	Mean binding site distance (bp)		Binding evenness (Gini index)	Primer ID	Sequence	Tm (°C)
		B. malayi	Human
	SWGA1	4075.62	94659.8	0.557592	Bmal_1_1	AAACGA*C*G	20.2
					Bmal_1_2	ATCGAAA*A*A	14.3
					Bmal_1_3	ATCGATA*A*T	10.9
					Bmal_1_4	ATTCGAAA*A*A	19
					Bmal_1_5	CGAAAA*C*G	18.6
					Bmal_1_6	CGAAAC*G*A	19.5
					Bmal_1_7	CGAAATT*T*G	16.7
					Bmal_1_8	GCGAAAT*T*T	19.6
					Bmal_1_9	TCGATCA*A*A	18.4
					Bmal_1_10	TTCGAAA*A*A	15
	SWGA2	5121.85	137149	0.600341	Bmal_2_1	AAACGA*C*G	20.2
					Bmal_2_2	AATCGAAA*A*A	19
					Bmal_2_3	ATCGAAAA*A*A	19
					Bmal_2_4	ATTCGAAA*A*A	19
					Bmal_2_5	CGAAAA*C*G	18.6
					Bmal_2_6	CGAAAC*G*A	19.5
					Bmal_2_7	GCGAAAT*T*T	19.6
					Bmal_2_8	TCGATCA*A*A	18.4
					Bmal_2_9	TTCGAAAA*A*A	19.6
					Bmal_2_10	TTTCGAAA*A*A	19.6
	SWGA3	6424.22	135533	0.513107	Bmal_3_1	AAACGAAT*A*A	17.9
					Bmal_3_2	AACGAAAA*A*T	19.6
					Bmal_3_3	AATCGAAA*A*A	19
					Bmal_3_4	ATCGAC*G*A	19.8
					Bmal_3_5	ATTCGAAA*A*A	19
					Bmal_3_6	CATCGAT*A*A	15
					Bmal_3_7	CGAAATA*T*G	14.2
					Bmal_3_8	TACGAC*G*A	19.1
					Bmal_3_9	TCGAAATA*A*A	17.3
					Bmal_3_10	TGCGAAA*T*T	21.2

## Sheet: Table S5
	Table S5. X-chromosome heterozygosity in B. malayi adult females (TRS strain).
	Sample ID	Inbreeding coefficient (FIS)	Selected for F1 mf sequencing
	F1	-0.6497	Y
	F2	-0.474	Y
	F3	0.06138	-
	F4	-0.1074	-
	F5	-0.1935	-
	F6	0.4692	-
	F7	-0.1989	-

## Sheet: Table S6
	Table S6. Fixation index analysis (Weir & Cockerham 1984) comparing pre- and post-treatment W. bancrofti mf populations.
	Participant ID	Fixation index (FST)
	111	0.103
	149	0.003
	154	0.086
	155	0.014

## Sheet: Table S7
	Table S7. Principle component analysis and kinship inference of pre- and post-treatment W. bancrofti mf populations.
	Participant ID	Sample ID (mf)	Sex (mf)	Collection time	Maternal siblings	KING family	Autosome						X-chromosome (male)			X-chromosome (female)		Y-chromosome		Mito genome
							PC1	PC2	PC3	PC4	PC5	PC6	Haplotype	PC1	PC2	PC1	PC2	PC1	PC2	PC1	PC2
	111	111-01	Male	Pre-treatment	Family 10	KING3	0.0862677	0.146142	0.146089	0.0342332	0.0431578	0.0334189	Not determined	0.0579383	-0.173935	-	-	0.30682	0.0276953	0.0185902	0.0159601
	111	111-02	Male	Pre-treatment	Family 9	KING40	0.0685706	0.156232	-0.319002	0.178576	0.0475316	-0.272077	B	0.0785621	-0.182928	-	-	-0.0276328	-0.00819399	0.0185902	0.0159601
	111	111-03	Male	Pre-treatment	Family 12	KING1	0.14969	-0.297927	0.0713572	0.0821802	0.0581558	-0.0486163	E	0.0640726	-0.0812599	-	-	-0.0550359	-0.0189135	0.0453307	-0.25181
	111	111-04	Male	Pre-treatment	Family 12	KING1	0.121174	-0.206947	0.0373894	-0.0407816	0.0143733	-0.0237548	C	0.07512	-0.191064	-	-	-0.0507654	-0.0165425	0.0453307	-0.25181
	111	111-05	Male	Pre-treatment	Family 7	KING41	0.0479842	0.0534473	-0.16967	0.209621	-0.0192128	0.303296	H	0.0163443	0.0314344	-	-	-0.0174181	-0.00459584	0.0185902	0.0159601
	111	111-06	Female	Pre-treatment	Family 5	KING39	0.030427	-0.0413772	-0.0964497	-0.164208	-0.331766	0.121102	-	-	-	-0.206652	0.134695	-	-	-0.692089	-0.0187529
	111	111-07	Male	Pre-treatment	Family 12	KING1	0.139174	-0.21911	-0.00361761	-0.00297057	-0.0479693	-0.137806	C	0.0733301	-0.231244	-	-	-0.0507654	-0.0165425	0.0453307	-0.25181
	111	111-08	Female	Pre-treatment	Family 12	KING1	0.164468	-0.283452	0.0953149	0.13795	0.0937076	0.0233888	-	-	-	-0.125186	-0.220052	-	-	0.0453307	-0.25181
	111	111-09	Female	Pre-treatment	Family 9	KING40	0.0927969	0.122422	-0.249046	0.252551	0.084223	-0.1808	-	-	-	0.0332438	-0.0729199	-	-	0.0185902	0.0159601
	111	111-10	Female	Pre-treatment	Family 12	KING1	0.145881	-0.275782	0.0756283	0.130303	0.0274829	0.0207282	-	-	-	-0.116385	-0.212275	-	-	0.0453307	-0.25181
	111	111-11	Female	Pre-treatment	Family 12	KING1	0.136596	-0.288843	0.0427231	0.0485644	-0.0312716	-0.0766847	-	-	-	-0.106909	-0.197226	-	-	0.0453307	-0.25181
	111	111-12	Female	Pre-treatment	Family 7	KING41	0.079408	0.110893	-0.194288	0.178492	0.0303552	0.397511	-	-	-	-0.0306265	-0.121591	-	-	0.0185902	0.0159601
	111	111-13	Male	Pre-treatment	Family 12	KING1	0.12148	-0.248584	0.0474444	0.045364	0.0108731	0.00857405	E	0.0640726	-0.0812599	-	-	-0.0550359	-0.0189135	0.0453307	-0.25181
	111	111-14	Male	Pre-treatment	Family 6	KING38	0.073107	0.0306305	-0.0660131	-0.306091	0.413516	0.13967	G	0.0177191	0.0192592	-	-	-0.196487	0.491892	0.0389828	0.279995
	111	111-15	Female	Pre-treatment	Family 3	KING42	-0.0147592	0.0727477	-0.0520467	-0.160739	-0.037974	-0.210951	-	-	-	-0.0887867	-0.234753	-	-	0.0185902	0.0159601
	111	111-16	Female	Pre-treatment	Family 6	KING38	0.0567887	0.0211202	-0.0744613	-0.278359	0.395575	0.0729647	-	-	-	-0.0554069	-0.146552	-	-	0.0389828	0.279995
	111	111-17	Male	Pre-treatment	Family 12	KING1	0.149995	-0.254996	0.000381753	-0.0137861	-0.0353648	-0.148069	E	0.0650532	-0.0833458	-	-	-0.0507654	-0.0165425	0.0453307	-0.25181
	111	111-18	Female	Pre-treatment	Family 8	KING4	0.0630355	0.15732	0.179964	0.00824275	-0.0052917	0.0655363	-	-	-	-0.142061	0.219198	-	-	0.0382066	0.214332
	111	111-19	Female	Pre-treatment	Family 7	KING41	0.0496038	0.0813834	-0.182389	0.156797	0.0552585	0.366339	-	-	-	-0.0274475	-0.130284	-	-	0.0185902	0.0159601
	111	111-20	Male	Pre-treatment	Family 3	KING42	-0.0316028	0.0422308	-0.0509171	-0.237297	-0.0535095	-0.267512	D	0.021926	-0.0918997	-	-	-0.143719	-0.172098	0.0185902	0.0159601
	111	111-21	Female	Pre-treatment	Family 8	KING4	0.119601	0.165733	0.178151	0.133427	0.000430905	0.0877758	-	-	-	-0.0586153	-0.144139	-	-	0.0185902	0.0159601
	111	111-22	Male	Pre-treatment	Family 3	KING42	-0.020209	0.0211171	-0.0706832	-0.207956	-0.00234646	-0.19912	D	0.021926	-0.0918997	-	-	-0.143719	-0.172098	0.0185902	0.0159601
	111	111-23	Female	Pre-treatment	Family 2	KING2	-0.130604	-0.0282092	-0.0165464	-0.0108826	-0.00696886	0.0748202	-	-	-	0.225624	0.0723797	-	-	0.0185902	0.0159601
	111	111-24	Male	Pre-treatment	Family 9	KING40	0.0746021	0.149006	-0.335447	0.231868	0.0374723	-0.29838	B	0.0784927	-0.18289	-	-	-0.0276328	-0.00819399	0.0185902	0.0159601
	111	111-25	Male	Pre-treatment	Family 2	KING2	-0.128314	0.00203961	0.00567386	0.0158646	-0.0149949	-0.0132139	I	0.0209441	-0.0834176	-	-	-0.143719	-0.172098	0.0185902	0.0159601
	111	111-26	Male	Pre-treatment	Family 10	KING3	0.0689535	0.202533	0.284937	-0.0412326	0.0248083	-0.131614	F	-0.111249	0.197389	-	-	0.30682	0.0276953	0.0185902	0.0159601
	111	111-27	Female	Pre-treatment	Family 8	KING4	0.0924661	0.175168	0.203585	0.0789392	-0.0276533	0.0737675	-	-	-	0.0735833	-0.0659413	-	-	0.0382066	0.214332
	111	111-28	Female	Pre-treatment	Not determined	-	0.0416906	0.00253574	-0.103578	-0.153174	-0.292427	0.17406	-	-	-	-0.174365	0.00693383	-	-	0.0382066	0.214332
	111	111-29	Female	Pre-treatment	Not determined	-	0.0223745	0.040111	-0.0807463	-0.133808	-0.128471	0.0318681	-	-	-	-0.123647	-0.111038	-	-	0.0185902	0.0159601
	111	111-30	Male	Pre-treatment	Family 12	KING1	0.112255	-0.194833	0.0619525	0.100418	0.0850654	0.0302898	C	0.0732068	-0.230005	-	-	-0.0550359	-0.0189135	0.0453307	-0.25181
	111	111-31	Male	Pre-treatment	Not determined	-	0.0378865	-0.0078931	-0.012086	0.000856966	0.0225224	0.0654653	Not determined	0.0388588	-0.0705202	-	-	-0.0174181	-0.00459584	0.0185902	0.0159601
	111	111-32	Male	Pre-treatment	Not determined	-	0.0040584	0.00732615	-0.0120094	-0.122015	-0.0365594	-0.0456395	J	0.0233373	-0.0844232	-	-	-0.196487	0.491892	0.0185902	0.0159601
	111	111-33	Male	Pre-treatment	Family 10	KING3	0.0883696	0.2228	0.280462	-0.012319	-0.0125235	-0.134199	F	-0.111249	0.197389	-	-	0.30682	0.0276953	0.0185902	0.0159601
	111	111-34	Female	Pre-treatment	Family 4	KING31	0.0272675	0.0305412	-0.0953805	-0.125738	-0.129075	-0.0402308	-	-	-	-0.0746835	-0.0909505	-	-	0.0185902	0.0159601
	111	111-35	Male	Pre-treatment	Family 6	KING38	0.040788	0.0314634	-0.108839	-0.318028	0.421617	0.102154	G	0.0177191	0.0192592	-	-	-0.196487	0.491892	0.0389828	0.279995
	111	111-36	Male	Pre-treatment	Family 11	KING24	0.0873196	0.120128	0.17551	0.0311604	-0.0832105	0.0330446	K	0.00566294	-0.0518156	-	-	0.30682	0.0276953	0.0185902	0.0159601
	111	111-37	Male	Pre-treatment	Family 4	KING31	0.035851	0.0462356	-0.0743615	-0.0839339	-0.125005	0.00589486	L	0.0244324	-0.0580525	-	-	0.142694	0.0112875	0.0185902	0.0159601
	111	111-38	Male	Pre-treatment	Family 10	KING3	0.102868	0.192337	0.248005	0.0672964	-0.00381533	-0.053313	B	0.0710683	-0.177468	-	-	0.30682	0.0276953	0.0185902	0.0159601
	111	111-39	Male	Pre-treatment	Family 10	KING24	0.0828023	0.131075	0.140231	-0.0259242	-0.0111516	0.00218357	F	-0.111318	0.197427	-	-	0.30682	0.0276953	0.0185902	0.0159601
	111	111-40	Female	Pre-treatment	Not determined	-	0.0237907	0.0161676	-0.0623304	-0.150101	-0.236313	0.0843924	-	-	-	-0.392873	0.733189	-	-	0.0382066	0.214332
	111	111-41	Female	Pre-treatment	Not determined	-	0.0511328	0.0402705	-0.0845622	-0.15671	-0.100746	-0.00710349	-	-	-	-0.130303	-0.0679099	-	-	0.0185902	0.0159601
	111	111-42	Male	Pre-treatment	Family 11	KING24	0.0932642	0.1216	0.198646	0.0607441	-0.0109215	0.0217855	M	-0.93799	-0.0728808	-	-	0.30682	0.0276953	0.0185902	0.0159601
	111	111-43	Female	Pre-treatment	Family 9	KING40	0.0800234	0.123756	-0.204188	0.198701	0.0390187	-0.154066	-	-	-	0.0321334	-0.0782079	-	-	0.0185902	0.0159601
	111	111-44	Female	Pre-treatment	Family 5	KING39	0.0500964	-0.0345057	-0.12488	-0.185072	-0.334338	0.119233	-	-	-	-0.262084	0.05829	-	-	-0.692089	-0.0187529
	111	111-45	Female	Post-treatment	Family 1	KING2	-0.211814	-0.0313066	0.0425071	0.0421801	-0.037877	-0.00583772	-	-	-	0.316999	0.130108	-	-	0.0185902	0.0159601
	111	111-46	Male	Post-treatment	Family 1	KING2	-0.227624	-0.032882	0.0364719	0.0554446	-0.0139697	-0.0191435	H	0.0128012	0.0407406	-	-	-0.143719	-0.172098	0.0185902	0.0159601
	111	111-47	Male	Post-treatment	Family 1	KING2	-0.211174	-0.02047	0.0566276	0.051179	-0.0281752	-0.00911761	Not determined	0.0746046	0.28478	-	-	-0.143719	-0.172098	0.0185902	0.0159601
	111	111-48	Male	Post-treatment	Family 1	KING2	-0.241762	-0.0341965	0.0362349	0.0623867	0.0358323	0.0343749	A	0.0796886	0.38356	-	-	-0.143719	-0.172098	0.0185902	0.0159601
	111	111-49	Female	Post-treatment	Family 1	KING2	-0.253602	-0.0332218	0.0178707	0.0370681	0.0354719	-0.0435529	-	-	-	0.323952	0.133839	-	-	0.0185902	0.0159601
	111	111-51	Female	Post-treatment	Family 1	KING2	-0.237813	-0.0562162	0.0414063	0.0480576	0.0116612	0.0441981	-	-	-	0.165015	0.0183682	-	-	0.0185902	0.0159601
	111	111-52	Female	Post-treatment	Family 1	KING2	-0.229034	-0.0538781	-0.000441077	0.0443617	0.0626235	0.0162162	-	-	-	0.315623	0.128224	-	-	0.0185902	0.0159601
	111	111-53	Male	Post-treatment	Family 1	KING2	-0.228665	-0.0328578	0.0093724	-0.00446078	0.0100191	-0.060461	H	0.0150231	0.0636744	-	-	-0.143719	-0.172098	0.0185902	0.0159601
	111	111-54	Male	Post-treatment	Family 1	KING2	-0.270121	-0.0263137	0.043937	0.0534468	0.0377944	-0.0395869	A	0.0897672	0.391717	-	-	-0.143719	-0.172098	0.0185902	0.0159601
	111	111-55	Female	Post-treatment	Family 1	KING2	-0.227974	-0.0452438	0.0231763	0.0614544	0.0369151	0.00702244	-	-	-	0.315982	0.129667	-	-	0.0185902	0.0159601
	111	111-56	Male	Post-treatment	Family 1	KING2	-0.247155	-0.0487591	0.0243819	0.0311226	0.0287964	0.00401155	A	0.0901349	0.393679	-	-	-0.143719	-0.172098	0.0185902	0.0159601
	111	111-57	Female	Post-treatment	Family 1	KING2	-0.201683	-0.0387073	0.0385459	0.0667366	0.0346424	0.0557646	-	-	-	0.313875	0.128948	-	-	0.0185902	0.0159601
	149	149-01	Male	Pre-treatment	Family 1	KING7	-0.148945	-0.143157	0.10726	0.0137453	-0.00193434	-0.235495	A	0.0538878	-0.104454	-	-	-0.224206	0.344212	-	-
	149	149-02	Male	Pre-treatment	Family 2	KING7	-0.0762015	0.273433	0.105488	0.0101179	-0.0694058	0.0112542	C	-0.119843	0.0715494	-	-	-0.102714	-0.157691	-	-
	149	149-03	Female	Pre-treatment	Family 2	KING7	-0.0984824	0.25191	0.0458478	0.036494	0.0333247	-0.0346635	-	-	-	-0.413993	0.187638	-	-	-	-
	149	149-04	Male	Pre-treatment	Family 6	KING10	0.139586	-0.0179739	-0.00146005	0.0366456	-0.246765	-0.0480751	E	0.0534139	-0.0105737	-	-	0.221812	0.0536925	-	-
	149	149-05	Male	Pre-treatment	Family 1	KING7	-0.115053	-0.124152	0.0248605	0.0092044	0.0339711	0.274226	A	0.0561649	-0.10963	-	-	-0.102714	-0.157691	-	-
	149	149-06	Male	Pre-treatment	Family 5	KING10	0.139957	-0.0220023	0.0407397	0.0532357	0.214551	0.0340445	D	0.116488	-0.119449	-	-	0.221812	0.0536925	-	-
	149	149-07	Male	Pre-treatment	Family 4	KING10	0.116351	-0.000132738	0.0145619	-0.318056	-0.134557	-0.0289101	I	-0.886574	-0.289481	-	-	0.221812	0.0536925	-	-
	149	149-08	Male	Pre-treatment	Family 3	KING7	-0.0431279	0.0283034	-0.387759	-0.0361513	0.0473487	-0.052731	H	0.0452112	-0.0495469	-	-	-0.102714	-0.157691	-	-
	149	149-09	Female	Pre-treatment	Family 6	KING10	0.166534	-0.0571965	-0.027947	0.284187	-0.167437	-0.00531262	-	-	-	0.152604	-0.0603004	-	-	-	-
	149	149-10	Female	Pre-treatment	Family 6	KING10	0.166223	-0.0573183	-0.0275723	0.284256	-0.168665	-0.006316	-	-	-	0.152108	-0.0604113	-	-	-	-
	149	149-11	Female	Pre-treatment	Family 1	KING7	-0.170059	-0.171776	0.0790261	-0.00353591	0.0274687	-0.168348	-	-	-	0.10037	0.123899	-	-	-	-
	149	149-12	Female	Pre-treatment	Family 1	KING7	-0.163935	-0.148383	0.0880225	-0.00810508	0.0332822	-0.11221	-	-	-	0.100687	0.123803	-	-	-	-
	149	149-13	Male	Pre-treatment	Family 1	KING7	-0.181155	-0.139922	0.0890835	-0.0145636	0.00100006	-0.0508316	H	0.0519043	-0.0481002	-	-	-0.224206	0.344212	-	-
	149	149-14	Female	Pre-treatment	Family 2	KING7	-0.0843318	0.284083	0.0536415	0.0447497	-0.0419485	-0.0466625	-	-	-	-0.371521	0.0701298	-	-	-	-
	149	149-15	Male	Pre-treatment	Family 5	KING10	0.164102	-0.0263994	0.0305689	0.103094	0.28794	0.0149572	D	0.116488	-0.119449	-	-	0.221812	0.0536925	-	-
	149	149-16	Female	Pre-treatment	Family 1	KING7	-0.117633	-0.124846	-0.000890615	0.00835186	-0.0501161	0.255755	-	-	-	0.0611203	0.0896893	-	-	-	-
	149	149-17	Female	Pre-treatment	Family 5	KING10	0.148602	-0.0262941	0.0568217	0.0708131	0.293275	0.0127443	-	-	-	0.159329	-0.0120067	-	-	-	-
	149	149-18	Female	Pre-treatment	Family 1	KING7	-0.13304	-0.144772	0.0954332	-0.0169473	-0.0110361	-0.193282	-	-	-	0.0999014	0.1219	-	-	-	-
	149	149-19	Male	Pre-treatment	Family 5	KING10	0.146251	-0.0273462	0.0545565	0.0714169	0.242079	0.0104547	G	0.0834928	-0.0700227	-	-	0.221812	0.0536925	-	-
	149	149-20	Male	Pre-treatment	Not determined	-	-0.0996769	0.11054	0.0895382	0.0160635	-0.0454818	-0.315419	B	-0.0830779	0.489062	-	-	-0.224206	0.344212	-	-
	149	149-21	Female	Pre-treatment	Family 6	KING10	0.133609	-0.021748	0.00174752	0.0223226	-0.14017	0.00400627	-	-	-	0.192887	-0.0379463	-	-	-	-
	149	149-22	Female	Pre-treatment	Family 5	KING10	0.129681	-0.0119498	0.0364205	-0.0212117	0.192216	-0.0176473	-	-	-	0.158847	-0.0118223	-	-	-	-
	149	149-23	Female	Pre-treatment	Family 4	KING10	0.150957	-0.0041093	0.0158801	-0.289052	-0.0741082	-0.00223603	-	-	-	-0.147969	-0.624456	-	-	-	-
	149	149-24	Male	Pre-treatment	Family 2	KING7	-0.0799377	0.307764	0.122961	0.0358395	0.00336878	0.00218063	C	-0.119843	0.0715494	-	-	-0.102714	-0.157691	-	-
	149	149-25	Female	Pre-treatment	Family 5	KING10	0.146555	-0.00532126	0.0507823	-0.0466334	0.236865	-0.00432671	-	-	-	0.157272	-0.0544048	-	-	-	-
	149	149-26	Male	Pre-treatment	Family 2	KING7	-0.0867523	0.306754	0.0892343	0.029966	-0.0189579	-0.0585691	B	-0.0718678	0.496341	-	-	-0.102714	-0.157691	-	-
	149	149-27	Male	Pre-treatment	Family 6	KING10	0.165165	-0.031341	-0.012196	0.195196	-0.194581	-0.0105713	E	0.0534139	-0.0105737	-	-	0.221812	0.0536925	-	-
	149	149-28	Female	Pre-treatment	Family 6	KING10	0.152165	-0.0351664	-0.00372889	0.17093	-0.199268	-0.0058945	-	-	-	0.173971	-0.00730746	-	-	-	-
	149	149-29	Female	Pre-treatment	Family 3	KING7	-0.0421964	0.0272455	-0.297046	-0.0212364	0.0514709	-0.0596799	-	-	-	0.0566469	0.0705645	-	-	-	-
	149	149-30	Female	Pre-treatment	Family 6	KING10	0.15752	-0.0383712	-0.00114949	0.232976	-0.202897	-0.00970972	-	-	-	0.151157	-0.0595645	-	-	-	-
	149	149-31	Female	Pre-treatment	Family 3	KING7	-0.0571106	0.0479423	-0.452525	-0.0280834	0.0406941	-0.0781836	-	-	-	0.0572543	0.0740485	-	-	-	-
	149	149-32	Male	Pre-treatment	Family 5	KING10	0.138556	-0.0317166	0.0407023	0.0997696	0.246571	0.0342604	G	0.0834928	-0.0700227	-	-	0.221812	0.0536925	-	-
	149	149-33	Female	Pre-treatment	Family 1	KING7	-0.137247	-0.156608	0.0869431	0.00580574	-0.0107305	-0.284908	-	-	-	0.1007	0.123819	-	-	-	-
	149	149-34	Male	Pre-treatment	Family 1	KING7	-0.13679	-0.172697	0.0793959	-0.00388709	-0.00266208	-0.264898	A	0.0538878	-0.104454	-	-	-0.224206	0.344212	-	-
	149	149-35	Male	Pre-treatment	Family 1	KING7	-0.12232	-0.138021	0.0266412	0.0109975	-0.0149893	0.175138	H	0.0541813	-0.053276	-	-	-0.102714	-0.157691	-	-
	149	149-36	Male	Pre-treatment	Family 1	KING7	-0.125993	-0.12393	-0.00901682	-0.00358707	-0.0328168	0.117552	A	0.0537573	-0.104667	-	-	-0.102714	-0.157691	-	-
	149	149-37	Male	Pre-treatment	Family 3	KING7	-0.116895	0.012458	-0.247697	0.00176838	0.0377234	-0.00418459	H	0.0517738	-0.0483125	-	-	-0.102714	-0.157691	-	-
	149	149-38	Female	Pre-treatment	Family 4	KING10	0.147588	0.000699182	0.0108349	-0.322689	-0.0887993	0.00439537	-	-	-	-0.00763133	-0.00865112	-	-	-	-
	149	149-39	Male	Pre-treatment	Family 1	KING7	-0.129595	-0.115941	0.0218166	-0.0141063	-0.0466543	0.227492	H	0.0517738	-0.0483125	-	-	-0.102714	-0.157691	-	-
	149	149-40	Female	Pre-treatment	Family 4	KING10	0.139454	0.00526418	0.022601	-0.336646	-0.131258	-0.0444209	-	-	-	-0.181772	-0.630808	-	-	-	-
	149	149-41	Male	Pre-treatment	Family 5	KING10	0.141631	-0.0113836	0.0386321	0.0803557	0.204021	-0.00868682	D	0.116488	-0.119449	-	-	0.221812	0.0536925	-	-
	149	149-42	Female	Pre-treatment	Family 4	KING10	0.163978	-0.00627013	0.028312	-0.239464	-0.0505537	0.0239815	-	-	-	-0.00643596	-0.00899758	-	-	-	-
	149	149-43	Male	Pre-treatment	Family 2	KING7	-0.0754758	0.268436	0.119472	0.0141544	-0.0165157	0.0407148	C	-0.120913	0.0722757	-	-	-0.102714	-0.157691	-	-
	149	149-44	Male	Pre-treatment	Family 4	KING10	0.134577	0.00161313	0.0193467	-0.286082	-0.096517	0.0204482	F	-0.00230264	0.0412829	-	-	0.221812	0.0536925	-	-
	149	149-45	Male	Pre-treatment	Family 1	KING7	-0.114697	-0.103668	-0.0601431	0.00814257	-0.0235349	0.298628	H	0.0517738	-0.0483125	-	-	-0.102714	-0.157691	-	-
	149	149-46	Male	Post-treatment	Family 1	KING7	-0.118574	-0.0838727	0.0220991	-0.0628913	-0.0159491	0.30565	A	0.0537573	-0.104667	-	-	-0.102714	-0.157691	-	-
	149	149-47	Female	Post-treatment	Not determined	-	-0.079941	0.141335	0.0651404	0.0392505	0.00165916	0.0234624	-	-	-	-0.300344	0.0775402	-	-	-	-
	149	149-48	Male	Post-treatment	Family 2	KING7	-0.0892691	0.237327	0.0355831	0.0170711	0.031219	0.00801629	B	-0.0718678	0.496341	-	-	-0.102714	-0.157691	-	-
	149	149-49	Male	Post-treatment	Family 3	KING7	-0.0702816	0.0279091	-0.369876	-0.00781982	0.0548495	-0.0410174	J	0.0604513	-0.123568	-	-	-0.102714	-0.157691	-	-
	149	149-51	Female	Post-treatment	Family 1	KING7	-0.127748	-0.111054	0.0430953	0.0166923	0.0118476	0.122002	-	-	-	-0.0641865	0.112407	-	-	-	-
	149	149-52	Male	Post-treatment	Family 1	KING7	-0.152564	-0.139887	0.085125	-0.0130114	-0.00993157	-0.199755	H	0.0519043	-0.0481002	-	-	-0.224206	0.344212	-	-
	149	149-53	Female	Post-treatment	Family 1	KING7	-0.12001	-0.138651	0.0423722	-0.00073918	0.000619717	0.0491741	-	-	-	-0.249848	0.181745	-	-	-	-
	149	149-54	Male	Post-treatment	Not determined	KING7	-0.0889088	0.125614	0.0361798	0.0218113	-0.0944105	0.233361	C	-0.119843	0.0715494	-	-	-0.102714	-0.157691	-	-
	149	149-55	Female	Post-treatment	Family 1	KING7	-0.121776	0.0275514	0.0613671	-0.0235008	0.0352442	0.198793	-	-	-	-0.13885	0.107408	-	-	-	-
	149	149-56	Female	Post-treatment	Family 6	KING10	0.138479	-0.0383184	-0.00820815	0.133334	-0.181787	-0.015392	-	-	-	0.169867	0.0216506	-	-	-	-
	149	149-57	Male	Post-treatment	Family 5	KING10	0.127833	-0.0135651	0.0585018	-0.0214719	0.233479	-0.0141789	D	0.116488	-0.119449	-	-	0.221812	0.0536925	-	-
	149	149-58	Female	Post-treatment	Family 5	KING10	0.140056	-0.0095741	0.0270553	-0.0116324	0.202153	-0.00572149	-	-	-	0.156312	-0.0535111	-	-	-	-
	149	149-59	Male	Post-treatment	Family 6	KING10	0.138852	-0.0336239	-0.00806394	0.176674	-0.19232	-0.00345911	K	0.168241	0.0726373	-	-	0.221812	0.0536925	-	-
	149	149-60	Male	Post-treatment	Family 4	KING10	0.138484	-0.00427721	0.0230439	-0.250823	-0.070885	-0.0111886	F	-0.00230264	0.0412829	-	-	0.221812	0.0536925	-	-
	149	149-61	Female	Post-treatment	Family 2	KING7	-0.0938783	0.2738	0.0586746	0.0312412	0.0157744	0.028139	-	-	-	-0.374718	0.0718586	-	-	-	-
	149	149-62	Female	Post-treatment	Family 3	KING7	-0.0531455	0.0527559	-0.430133	0.015253	0.0336305	-0.0879437	-	-	-	0.0562355	0.072088	-	-	-	-
	154	154-01	Female	Pre-treatment	Family 9	KING15	0.150218	0.166577	0.127054	-0.0319878	-0.071741	0.0121533	-	-	-	-0.0970392	0.130426	-	-	0.00673277	0.00744184
	154	154-02	Female	Pre-treatment	Family 2	KING13	-0.152145	-0.00696056	-0.181951	0.253918	-0.156423	0.0284262	-	-	-	-0.101383	0.0557321	-	-	0.259562	-0.276999
	154	154-03	Female	Pre-treatment	Family 1	KING13	-0.224517	0.114334	0.0822443	-0.0580836	0.0696713	0.0220976	-	-	-	-0.173643	0.0311395	-	-	0.00673277	0.00744184
	154	154-04	Female	Pre-treatment	Family 8	KING20	0.0692047	-0.163507	0.157151	0.180336	0.201106	0.0423532	-	-	-	-0.066262	-0.0572291	-	-	0.00673277	0.00744184
	154	154-05	Male	Pre-treatment	Family 9	KING15	0.181354	0.176038	0.280647	0.0351281	-0.147086	-0.105686	D	0.0652086	0.073666	-	-	-	-	0.00673277	0.00744184
	154	154-06	Female	Pre-treatment	Family 6	KING34	0.0711749	-0.118096	-0.183475	-0.149252	-0.114031	-0.402038	-	-	-	0.698599	0.100103	-	-	0.00673277	0.00744184
	154	154-07	Female	Pre-treatment	Not determined	-	0.0644042	-0.0853856	0.0391387	-0.00485374	-0.0450061	0.0323936	-	-	-	-0.0993177	0.106095	-	-	0.00673277	0.00744184
	154	154-08	Female	Pre-treatment	Family 2	KING13	-0.130272	0.0343723	-0.110993	0.17626	-0.0494373	0.084404	-	-	-	-0.0887706	0.0544411	-	-	0.259562	-0.276999
	154	154-09	Male	Pre-treatment	Family 10	KING14	0.162912	0.269096	-0.256498	0.069354	0.123555	0.0933415	A	-0.0897676	-0.0563397	-	-	-	-	-0.295763	-0.0951529
	154	154-10	Male	Pre-treatment	Not determined	-	0.0317485	-0.106636	0.0158576	-0.179951	-0.0210719	0.0580488	F	0.0481151	0.0729453	-	-	-	-	0.00673277	0.00744184
	154	154-11	Male	Pre-treatment	Family 2	KING13	-0.108741	-0.0111787	-0.210825	0.274249	-0.11286	0.0391011	G	0.0833948	0.145564	-	-	-	-	0.259562	-0.276999
	154	154-12	Male	Pre-treatment	Not determined	-	0.0423698	-0.0466511	0.0228242	-0.00498053	-0.025765	0.0326484	H	-0.395546	-0.121251	-	-	-	-	-0.295763	-0.0951529
	154	154-13	Male	Pre-treatment	Not determined	-	0.0349112	-0.0663775	0.01374	0.009174	-0.182633	-0.105595	B	-0.0565961	0.0722229	-	-	-	-	0.0740871	0.178926
	154	154-14	Male	Pre-treatment	Not determined	-	0.0419799	-0.0725817	-0.0526588	-0.235618	0.181545	0.156644	Not determined	-0.503151	-0.24564	-	-	-	-	0.00673277	0.00744184
	154	154-15	Female	Pre-treatment	Family 10	KING14	0.154133	0.251582	-0.214894	0.0354856	0.128032	0.0829481	-	-	-	-0.0333367	0.135469	-	-	-0.295763	-0.0951529
	154	154-16	Female	Pre-treatment	Not determined	-	0.040412	-0.215638	0.0967461	0.19625	0.211595	0.00935255	-	-	-	0.104516	-0.15372	-	-	0.0740871	0.178926
	154	154-17	Male	Pre-treatment	Family 3	KING16	0.00154409	-0.191309	-0.00431582	-0.0393383	-0.330149	0.28943	I	0.0942954	0.124847	-	-	-	-	0.0958886	0.375664
	154	154-18	Female	Pre-treatment	Family 4	KING33	0.0449017	-0.124157	-0.101474	-0.177257	9.92664e-05	0.0257926	-	-	-	-0.0713909	-0.857504	-	-	0.00673277	0.00744184
	154	154-19	Male	Pre-treatment	Family 4	KING33	0.0367996	-0.100262	-0.0913594	-0.165573	-0.00767197	0.0536626	F	0.0458776	0.0723584	-	-	-	-	0.00673277	0.00744184
	154	154-20	Female	Pre-treatment	Family 1	KING13	-0.26392	0.127996	0.127948	-0.103586	0.0527082	-0.00727784	-	-	-	-0.174017	0.0311459	-	-	0.00673277	0.00744184
	154	154-21	Male	Pre-treatment	Family 3	KING16	0.0190888	-0.175822	0.00087758	-0.0647281	-0.28208	0.287789	C	0.0755358	0.0476444	-	-	-	-	0.0958886	0.375664
	154	154-22	Male	Pre-treatment	Family 5	KING12	0.0468678	-0.102096	-0.109647	-0.363612	0.260741	0.0897947	Not determined	0.0178016	0.0851313	-	-	-	-	0.00673277	0.00744184
	154	154-23	Male	Pre-treatment	Family 3	KING16	0.00522833	-0.156707	-0.00151072	-0.116896	-0.286816	0.297038	C	0.053548	0.0712855	-	-	-	-	0.0958886	0.375664
	154	154-24	Female	Pre-treatment	Family 1	KING13	-0.232149	0.0827233	0.0215187	-0.0208096	-0.0226335	-0.0735217	-	-	-	-0.173862	0.0312146	-	-	0.00673277	0.00744184
	154	154-25	Male	Pre-treatment	Family 7	KING17	0.110785	-0.180251	0.0997332	0.201267	0.138032	-0.00637534	J	0.0223695	0.133624	-	-	-	-	0.00673277	0.00744184
	154	154-26	Male	Pre-treatment	Family 10	KING14	0.151987	0.208296	-0.179093	-0.00342625	0.0842556	0.0565474	A	-0.0904152	-0.0574435	-	-	-	-	-0.295763	-0.0951529
	154	154-27	Female	Pre-treatment	Not determined	-	0.0823762	-0.177913	0.113792	0.195501	0.211652	-0.0390861	-	-	-	-0.00189131	-0.108568	-	-	-0.295763	-0.0951529
	154	154-28	Female	Pre-treatment	Family 7	KING17	0.0635474	-0.179382	0.123934	0.255204	0.227108	-0.011469	-	-	-	0.111627	-0.179884	-	-	0.0740871	0.178926
	154	154-29	Female	Pre-treatment	Family 5	KING12	0.036876	-0.0972769	-0.105375	-0.3319	0.257879	0.124261	-	-	-	-0.0361556	-0.116457	-	-	0.00673277	0.00744184
	154	154-30	Male	Pre-treatment	Family 10	KING14	0.181642	0.275715	-0.247941	0.0788141	0.100816	0.0712756	K	0.170824	0.283352	-	-	-	-	-0.295763	-0.0951529
	154	154-31	Female	Pre-treatment	Family 1	KING13	-0.240089	0.113437	0.0744134	-0.0566075	0.004197	-0.0542318	-	-	-	-0.129838	0.182569	-	-	0.00673277	0.00744184
	154	154-32	Male	Pre-treatment	Not determined	-	0.0517801	-0.108718	-0.00827974	-0.0476073	-0.0200514	0.00399714	Not determined	0.059357	0.101968	-	-	-	-	0.00673277	0.00744184
	154	154-33	Female	Pre-treatment	Family 2	KING13	-0.117575	0.0226754	-0.119578	0.167473	-0.080685	0.0634287	-	-	-	-0.0887619	0.0537863	-	-	0.259562	-0.276999
	154	154-34	Male	Pre-treatment	Family 6	KING34	0.0862279	-0.14249	-0.17931	-0.074115	-0.119616	-0.49614	Not determined	-0.482034	-0.211196	-	-	-	-	0.00673277	0.00744184
	154	154-35	Female	Pre-treatment	Family 9	KING15	0.194423	0.197205	0.302143	-0.0526479	-0.140782	-0.0264947	-	-	-	-0.0970392	0.130426	-	-	0.00673277	0.00744184
	154	154-36	Male	Pre-treatment	Family 9	KING15	0.177942	0.19328	0.266353	-0.0327972	-0.0910101	-0.0451802	D	0.070276	0.0791814	-	-	-	-	0.00673277	0.00744184
	154	154-37	Female	Pre-treatment	Family 8	KING20	0.0674689	-0.147983	0.212995	0.15142	0.203092	0.00363832	-	-	-	0.383075	-0.0226686	-	-	0.00673277	0.00744184
	154	154-38	Male	Pre-treatment	Not determined	-	0.0429872	-0.133834	-0.0504305	0.104504	-0.151814	-0.0198083	B	-0.0568127	0.0693407	-	-	-	-	0.0740871	0.178926
	154	154-39	Male	Pre-treatment	Family 9	KING15	0.184148	0.173512	0.289316	-0.07179	-0.173763	-0.0198466	D	0.0693744	0.07965	-	-	-	-	0.00673277	0.00744184
	154	154-40	Female	Pre-treatment	Family 6	KING34	0.061033	-0.140111	-0.116612	-0.0570006	-0.0514014	-0.428468	-	-	-	0.378119	0.0841343	-	-	0.00673277	0.00744184
	154	154-41	Female	Pre-treatment	Family 10	KING14	0.171835	0.233914	-0.144061	0.0794871	0.0362586	-0.0127157	-	-	-	-0.0242776	0.125735	-	-	-0.295763	-0.0951529
	154	154-42	Female	Pre-treatment	Family 2	KING13	-0.149355	0.0237051	-0.159611	0.218846	-0.117998	0.0273572	-	-	-	-0.101347	0.0580117	-	-	0.259562	-0.276999
	154	154-43	Male	Post-treatment	Family 1	KING13	-0.261531	0.0706091	0.0688242	-0.0674123	0.047332	-0.102857	Not determined	0.458864	-0.790654	-	-	-	-	0.00673277	0.00744184
	154	154-44	Male	Post-treatment	Family 1	KING13	-0.198524	0.0708441	0.0734854	0.00582372	0.123184	0.0216376	E	0.0722834	0.0811158	-	-	-	-	0.00673277	0.00744184
	154	154-45	Female	Post-treatment	Family 1	KING13	-0.25867	0.0698428	0.0991879	-0.0537676	0.07772	-0.036777	-	-	-	-0.117603	0.185603	-	-	0.00673277	0.00744184
	154	154-46	Male	Post-treatment	Family 1	KING13	-0.261153	0.0780941	0.050825	-0.0595792	0.00916926	-0.0785234	E	0.0722834	0.0811158	-	-	-	-	0.00673277	0.00744184
	154	154-47	Male	Post-treatment	Family 1	KING13	-0.265667	0.0974735	0.069145	-0.0633185	0.0527788	-0.0374701	Not determined	0.194914	-0.192486	-	-	-	-	0.00673277	0.00744184
	155	155-01	Female	Pre-treatment	Family 2	KING18	0.0352555	0.0704927	0.153667	0.317949	0.0635283	-0.116344	-	-	-	0.529985	-0.150024	-	-	-	-
	155	155-02	Male	Pre-treatment	Family 2	KING18	-0.015923	0.263969	-0.00296166	-0.168747	-0.0273533	-0.149306	E	-0.0480789	0.016491	-	-	-	-	-	-
	155	155-03	Female	Pre-treatment	Family 3	KING18	0.106833	-0.0777621	-0.0630258	0.0786664	0.111539	0.0978424	-	-	-	-0.0678066	-0.0799266	-	-	-	-
	155	155-04	Male	Pre-treatment	Family 1	KING18	-0.132918	-0.0576897	-0.00495483	-0.00663793	-0.0306471	0.0857488	C	-0.0968078	-0.136471	-	-	-	-	-	-
	155	155-05	Male	Pre-treatment	Family 2	KING18	-0.00859072	0.219945	-0.0188223	-0.0801141	0.19634	0.214954	E	-0.0480581	0.0165176	-	-	-	-	-	-
	155	155-06	Female	Pre-treatment	Family 3	KING18	0.130234	-0.106523	-0.0254458	0.013849	0.220493	-0.00947544	-	-	-	0.0333468	0.249826	-	-	-	-
	155	155-07	Male	Pre-treatment	Family 1	KING18	-0.117589	-0.085806	0.0920764	-0.0903289	0.067577	-0.0221027	C	-0.0968078	-0.136471	-	-	-	-	-	-
	155	155-08	Male	Pre-treatment	Family 1	KING18	-0.102328	-0.0809451	-0.0318608	0.0262282	0.124731	-0.224495	C	-0.0946568	-0.130191	-	-	-	-	-	-
	155	155-09	Female	Pre-treatment	Family 2	KING18	0.0503625	0.087869	0.325172	0.137258	-0.0763453	-0.0846524	-	-	-	-0.0518374	0.0354595	-	-	-	-
	155	155-10	Female	Pre-treatment	Family 1	KING18	-0.112952	-0.0602708	0.10781	-0.122553	-0.0530151	-0.0129158	-	-	-	-0.0936487	-0.122763	-	-	-	-
	155	155-11	Female	Pre-treatment	Family 3	KING18	0.123312	-0.0862051	0.070668	-0.0651037	0.0894317	0.0729882	-	-	-	0.0331655	0.248981	-	-	-	-
	155	155-12	Male	Pre-treatment	Family 3	KING18	0.124927	-0.0140179	-0.0464584	-0.0546633	-0.186675	0.0267394	D	-0.0336817	0.114849	-	-	-	-	-	-
	155	155-13	Male	Pre-treatment	Family 3	KING18	0.142422	-0.0376775	0.0819368	-0.13266	-0.13901	-0.0618747	D	-0.0335586	0.114389	-	-	-	-	-	-
	155	155-14	Female	Pre-treatment	Family 2	KING18	-0.0205552	0.227802	-0.0557227	-0.071172	0.0214135	0.0825232	-	-	-	-0.0576439	-0.0354777	-	-	-	-
	155	155-15	Male	Pre-treatment	Family 3	KING18	0.133672	-0.0925043	0.076261	-0.111905	0.140753	-0.0272853	D	-0.0335586	0.114389	-	-	-	-	-	-
	155	155-16	Female	Pre-treatment	Family 3	KING18	0.147682	-0.0818523	0.0258319	-0.0396259	0.0239542	-0.00106477	-	-	-	0.034122	0.249309	-	-	-	-
	155	155-17	Female	Pre-treatment	Family 3	KING18	0.144925	-0.0250198	0.0471343	-0.11598	-0.0816816	-0.0326613	-	-	-	-0.0678066	-0.0799266	-	-	-	-
	155	155-18	Male	Pre-treatment	Family 3	KING18	0.126509	-0.0888638	0.113571	-0.108733	0.109821	0.116064	B	0.10393	0.292877	-	-	-	-	-	-
	155	155-19	Male	Pre-treatment	Family 3	KING18	0.0945146	-0.0283666	-0.0266507	-0.0093398	-0.0922175	0.242076	B	0.10393	0.292877	-	-	-	-	-	-
	155	155-20	Female	Pre-treatment	Family 2	KING18	-0.00163932	0.0992574	0.13627	0.188268	-0.0863789	0.180157	-	-	-	0.526733	-0.14775	-	-	-	-
	155	155-21	Female	Pre-treatment	Family 1	KING18	-0.122114	-0.108741	-0.0292399	0.0475418	0.14541	-0.111103	-	-	-	-0.0719006	-0.0652948	-	-	-	-
	155	155-22	Female	Pre-treatment	Family 2	KING18	0.00740522	0.211395	-0.0516166	-0.0372125	0.313269	-0.0066457	-	-	-	-0.057044	-0.0374152	-	-	-	-
	155	155-23	Female	Pre-treatment	Family 2	KING18	-0.0158362	0.242605	-0.00566999	-0.151644	0.0125627	-0.101873	-	-	-	-0.05792	-0.0369073	-	-	-	-
	155	155-24	Male	Pre-treatment	Family 1	KING18	-0.122088	-0.0800122	0.0635456	-0.0682053	0.0648951	0.23087	F	-0.0609782	-0.000387063	-	-	-	-	-	-
	155	155-25	Female	Pre-treatment	Family 2	KING18	-0.0302652	0.205021	-0.0511156	-0.0741394	0.060973	0.117114	-	-	-	-0.0583242	-0.0361991	-	-	-	-
	155	155-26	Male	Pre-treatment	Family 2	KING18	0.0132855	0.182893	-0.0832707	-0.000198377	0.271299	0.0908847	E	-0.0482436	0.016953	-	-	-	-	-	-
	155	155-27	Female	Pre-treatment	Family 3	KING18	0.10426	-0.0279026	-0.146939	0.0911273	-0.00920037	0.0638556	-	-	-	0.0344158	0.251158	-	-	-	-
	155	155-28	Male	Pre-treatment	Family 1	KING18	-0.133244	-0.0364217	-0.114289	0.0808081	-0.0528274	-0.0700312	C	-0.0968078	-0.136471	-	-	-	-	-	-
	155	155-29	Male	Pre-treatment	Family 2	KING43	-0.0187409	0.242261	-0.195819	0.0562212	-0.0676426	0.013515	E	-0.0481205	0.016493	-	-	-	-	-	-
	155	155-30	Male	Pre-treatment	Family 1	KING18	-0.135723	-0.0188134	-0.115328	0.0838336	-0.115705	-0.0518789	C	-0.0968078	-0.136471	-	-	-	-	-	-
	155	155-31	Male	Pre-treatment	Family 2	KING18	0.00550273	0.297617	0.00821987	-0.172987	-0.0365163	-0.0279906	E	-0.0481205	0.016493	-	-	-	-	-	-
	155	155-32	Male	Pre-treatment	Family 2	KING18	0.0421999	0.074222	0.255783	0.363367	0.0999204	-0.187371	A	0.505412	-0.222047	-	-	-	-	-	-
	155	155-33	Female	Pre-treatment	Family 3	KING18	0.135167	-0.0301752	-0.120458	0.0308769	-0.0487136	-0.166371	-	-	-	0.0335822	0.251455	-	-	-	-
	155	155-34	Female	Pre-treatment	Family 2	KING18	0.000635755	0.20324	-0.0367552	-0.0613951	0.263234	-0.00853942	-	-	-	-0.0574837	-0.0364591	-	-	-	-
	155	155-35	Male	Pre-treatment	Family 3	KING18	0.144753	-0.0747637	-0.122291	0.0359375	0.0538871	-0.226413	B	0.10393	0.292877	-	-	-	-	-	-
	155	155-36	Male	Pre-treatment	Family 2	KING18	0.0327094	0.0881279	0.207963	0.226471	-0.111851	0.0163704	A	0.505412	-0.222047	-	-	-	-	-	-
	155	155-37	Male	Pre-treatment	Family 2	KING18	0.0246334	0.086295	0.322398	0.217923	-0.0046297	-0.000807564	A	0.505412	-0.222047	-	-	-	-	-	-
	155	155-38	Female	Pre-treatment	Family 2	KING43	-0.0284614	0.271543	-0.195276	0.0221618	-0.110947	-0.080039	-	-	-	-0.0577279	-0.036724	-	-	-	-
	155	155-39	Male	Pre-treatment	Family 3	KING18	0.110737	-0.0828164	-0.0327302	0.0143037	-0.0173847	0.171358	D	-0.0335586	0.114389	-	-	-	-	-	-
	155	155-40	Female	Pre-treatment	Family 3	KING18	0.0997048	-0.0217587	-0.175248	0.113448	-0.144155	0.103333	-	-	-	0.0305943	0.241019	-	-	-	-
	155	155-41	Female	Pre-treatment	Family 2	KING18	0.00954745	0.129178	0.234811	0.20875	-0.1063	0.11172	-	-	-	0.526672	-0.148351	-	-	-	-
	155	155-42	Female	Pre-treatment	Family 3	KING18	0.0944428	-0.0512525	-0.179759	0.118806	0.0669054	-0.014439	-	-	-	-0.0678066	-0.0799266	-	-	-	-
	155	155-43	Female	Post-treatment	Family 1	KING18	-0.119195	-0.0517086	0.0706591	-0.115929	-0.0983705	-0.145941	-	-	-	-0.0719006	-0.0652948	-	-	-	-
	155	155-44	Female	Post-treatment	Family 1	KING18	-0.12709	-0.031196	-0.103506	0.0751649	-0.0496799	-0.0621814	-	-	-	-0.0716496	-0.0659081	-	-	-	-
	155	155-45	Female	Post-treatment	Family 1	KING18	-0.119327	-0.0832343	-0.0563971	0.0788393	0.13039	0.173966	-	-	-	-0.0943522	-0.125495	-	-	-	-
	155	155-46	Male	Post-treatment	Family 1	KING18	-0.12322	-0.0364412	0.0242588	-0.0306695	-0.0263752	-0.0541821	F	-0.0589937	0.00595388	-	-	-	-	-	-
	155	155-47	Female	Post-treatment	Family 1	KING18	-0.146609	-0.0201819	-0.0385232	-0.0190003	-0.152013	-0.03493	-	-	-	-0.0947527	-0.126668	-	-	-	-
	155	155-48	Male	Post-treatment	Family 3	KING18	0.113824	-0.0158124	-0.120362	0.0910165	-0.132809	0.137081	B	0.10393	0.292877	-	-	-	-	-	-
	155	155-49	Female	Post-treatment	Family 1	KING18	-0.116115	-0.0607403	0.0135535	-0.031007	0.037986	0.0322751	-	-	-	-0.0951994	-0.127849	-	-	-	-
	155	155-51	Male	Post-treatment	Family 1	KING18	-0.136226	-0.0831643	-0.0898889	0.0990091	0.0888356	-0.0430793	C	-0.0968078	-0.136471	-	-	-	-	-	-
	155	155-52	Female	Post-treatment	Family 3	KING18	0.119865	-0.0768759	-0.169136	0.107447	0.0636429	-0.0202507	-	-	-	-0.0678066	-0.0799266	-	-	-	-
	155	155-53	Female	Post-treatment	Family 3	KING18	0.121043	-0.0542009	-0.132423	0.0795397	0.0508572	-0.0137267	-	-	-	-0.0670463	-0.08187	-	-	-	-
	155	155-54	Male	Post-treatment	Family 1	KING18	-0.1242	-0.0624766	0.02759	-0.0586837	-0.0764829	-0.0988056	C	-0.0968078	-0.136471	-	-	-	-	-	-
	155	155-55	Female	Post-treatment	Family 1	KING18	-0.0988331	-0.097881	0.107786	-0.0801704	0.126432	0.0241825	-	-	-	-0.0704994	-0.0647057	-	-	-	-
	155	155-56	Male	Post-treatment	Family 1	KING18	-0.132148	-0.0794626	0.0586555	-0.0411197	0.0373953	0.137386	C	-0.0946568	-0.130191	-	-	-	-	-	-
	155	155-57	Male	Post-treatment	Family 1	KING18	-0.127655	-0.000930724	-0.00113204	-0.0398456	-0.141154	0.101079	C	-0.0967405	-0.134842	-	-	-	-	-	-
	155	155-58	Female	Post-treatment	Family 1	KING18	-0.100708	-0.0459208	0.0918397	-0.126895	-0.0500083	-0.068973	-	-	-	-0.072085	-0.0656373	-	-	-	-
	155	155-59	Female	Post-treatment	Family 1	KING18	-0.133579	-0.0991224	-0.0917374	0.0947734	0.131923	0.0478018	-	-	-	-0.0940325	-0.125222	-	-	-	-
	155	155-60	Male	Post-treatment	Family 2	KING18	-0.0137447	0.260884	-0.00835414	-0.156425	-0.0554247	-0.0409179	E	-0.0481205	0.016493	-	-	-	-	-	-
	155	155-61	Female	Post-treatment	Family 1	KING18	-0.133459	-0.0251903	-0.115154	0.0815337	-0.0964382	-0.142168	-	-	-	-0.0727181	-0.0656394	-	-	-	-
	155	155-62	Male	Post-treatment	Family 3	KING18	0.154143	-0.0308637	-0.050064	-0.042961	-0.0739326	-0.240967	D	-0.0335586	0.114389	-	-	-	-	-	-
	155	155-63	Male	Post-treatment	Family 1	KING18	-0.135689	-0.0325008	-0.126403	0.0943672	-0.0948774	-0.041998	F	-0.0588272	0.00589273	-	-	-	-	-	-
	155	155-64	Male	Post-treatment	Family 3	KING18	0.112598	-0.0398037	-0.0885503	0.0702894	0.00950359	-0.0124998	B	0.10393	0.292877	-	-	-	-	-	-
	155	155-65	Male	Post-treatment	Family 1	KING18	-0.102531	-0.103837	0.00777022	0.0066951	0.174129	-0.0421284	C	-0.0968078	-0.136471	-	-	-	-	-	-
	155	155-66	Male	Post-treatment	Family 3	KING18	0.128932	-0.0623509	0.0103064	-0.0849142	0.0803944	-0.164553	B	0.10393	0.292877	-	-	-	-	-	-
	155	155-67	Female	Post-treatment	Not determined	KING38	-0.00491885	0.0893422	0.0982141	0.125234	-0.00780862	9.19734e-05	-	-	-	0.0557225	-0.258464	-	-	-	-
	155	155-68	Female	Post-treatment	Family 3	KING18	0.125684	-0.050108	-0.0734602	0.0162592	-0.0899804	-0.0686014	-	-	-	0.033121	0.25076	-	-	-	-
	155	155-69	Female	Post-treatment	Family 3	KING18	0.125419	-0.0574082	0.104921	-0.117454	-0.0822131	0.14437	-	-	-	-0.0669349	-0.0780662	-	-	-	-
	155	155-70	Female	Post-treatment	Family 1	KING18	-0.138699	-0.0707924	0.0260857	-0.0622133	-0.0795192	0.0342292	-	-	-	-0.0944592	-0.126548	-	-	-	-
	155	155-72	Female	Post-treatment	Family 3	KING18	0.12944	-0.100791	0.104965	-0.0924688	0.0500664	0.134067	-	-	-	0.0332702	0.249654	-	-	-	-
	155	155-73	Female	Post-treatment	Family 3	KING18	0.140864	-0.0778509	-0.028279	-0.0242888	0.139027	-0.0913155	-	-	-	0.033121	0.25076	-	-	-	-
	155	155-74	Male	Post-treatment	Family 3	KING18	0.107261	-0.0224412	-0.153105	0.100493	-0.152375	0.164484	D	-0.0336817	0.114849	-	-	-	-	-	-
	155	155-75	Female	Post-treatment	Family 3	KING18	0.132339	-0.010681	-0.0333499	-0.0883547	-0.155952	-0.0896988	-	-	-	-0.0677392	-0.0781101	-	-	-	-
	155	155-76	Male	Post-treatment	Family 1	KING18	-0.122663	-0.0908165	0.106657	-0.111283	0.0323046	-0.0371748	C	-0.0968078	-0.136471	-	-	-	-	-	-
	155	155-77	Male	Post-treatment	Family 1	KING18	-0.122894	-0.0309069	-0.05657	0.0315004	-0.0770516	-0.0495121	F	-0.0609109	0.0012422	-	-	-	-	-	-
	155	155-78	Male	Post-treatment	Family 1	KING18	-0.124301	-0.069335	0.0532546	-0.0884952	0.00600162	-0.0304302	C	-0.0968078	-0.136471	-	-	-	-	-	-
	155	155-79	Female	Post-treatment	Family 3	KING18	0.13815	-0.0266432	0.0841084	-0.133711	-0.149638	-0.0680583	-	-	-	0.0365136	0.245175	-	-	-	-
	155	155-80	Female	Post-treatment	Family 3	KING18	0.137384	-0.0267732	0.104059	-0.144204	-0.116392	-0.010165	-	-	-	0.0335492	0.250423	-	-	-	-
	155	155-81	Male	Post-treatment	Family 1	KING18	-0.109278	-0.0667344	0.0808618	-0.0904541	0.0622573	-0.167643	C	-0.0968078	-0.136471	-	-	-	-	-	-
	155	155-82	Male	Post-treatment	Family 1	KING18	-0.129916	-0.0209783	0.00941368	-0.0632928	-0.130233	0.0648955	C	-0.0968078	-0.136471	-	-	-	-	-	-
	155	155-83	Female	Post-treatment	Family 3	KING18	0.140384	-0.0947587	0.0496907	-0.0998092	0.0561251	0.06961	-	-	-	-0.0678871	-0.0801334	-	-	-	-
	155	155-84	Female	Post-treatment	Family 1	KING18	-0.132647	-0.0554933	-0.110009	0.100852	-0.02638	0.108807	-	-	-	-0.0719006	-0.0652948	-	-	-	-
	155	155-85	Male	Post-treatment	Family 1	KING18	-0.118348	-0.0313892	0.0203441	-0.0398143	-0.0849061	0.223141	F	-0.0588272	0.00589273	-	-	-	-	-	-

## Sheet: Table S8
	Table S8. Pairwise Kinship coefficients. ID1: Mf ID for the first individual of the pair. ID2: Mf ID for the second individual of the pair. N_SNP: The number of SNPs that do not have missing genotypes in either of the individual. HetHet: Proportion of SNPs with double heterozygotes (e.g., AG and AG). IBS0: Proportion of SNPs with zero IBS (identical-by-state) (e.g., AA and GG). Kinship: Estimated…
	ID1	ID2	N_SNP	HetHet	IBS0	Kinship
	108-01	108-02	104176	0.1133	0.0351	0.0654
	108-01	108-03	104181	0.1257	0.0288	0.1303
	108-01	108-04	104156	0.1062	0.0383	0.0558
	108-01	108-05	104191	0.1046	0.0486	-0.0049
	108-01	108-06	104166	0.0976	0.0589	-0.0476
	108-01	108-07	104191	0.1172	0.0499	0.0103
	108-01	108-08	104184	0.0971	0.0488	-0.0214
	108-01	108-09	104184	0.1787	0.009	0.29
	108-01	108-10	104161	0.1098	0.0502	-0.007
	108-01	110-01	104043	0.093	0.0518	-0.0243
	108-01	110-02	102181	0.0695	0.0818	-0.3678
	108-01	110-03	102111	0.0648	0.0803	-0.368
	108-01	110-04	104167	0.0999	0.0568	-0.0389
	108-01	110-05	104168	0.1015	0.0583	-0.0496
	108-01	111-01	104084	0.0994	0.053	-0.0174
	108-01	111-02	104179	0.1112	0.0613	-0.0517
	108-01	111-03	104171	0.1096	0.0547	-0.0315
	108-01	111-04	104183	0.1066	0.0586	-0.0627
	108-01	111-05	104176	0.1084	0.0631	-0.0532
	108-01	111-06	104219	0.1014	0.0596	-0.0587
	108-01	111-07	104209	0.1088	0.0486	-0.0229
	108-01	111-08	103051	0.0773	0.0795	-0.2619
	108-01	111-09	104207	0.1102	0.0536	-0.0227
	108-01	111-10	104186	0.1057	0.0546	-0.0238
	108-01	111-11	104190	0.1097	0.0481	-0.0283
	108-01	111-12	104194	0.1018	0.055	-0.0369
	108-01	111-13	104209	0.1093	0.0575	-0.0557
	108-01	111-14	104209	0.1073	0.0651	-0.0643
	108-01	111-15	104218	0.1044	0.053	-0.0334
	108-01	111-16	104182	0.1049	0.0548	-0.0308
	108-01	111-17	104163	0.1032	0.0581	-0.0645
	108-01	111-18	104164	0.1155	0.0392	0.052
	108-01	111-19	104172	0.1012	0.055	-0.029
	108-01	111-20	104216	0.0998	0.0649	-0.0604
	108-01	111-21	104193	0.1034	0.0473	0.0061
	108-01	111-22	104214	0.1132	0.0598	-0.0568
	108-01	111-23	104198	0.0998	0.061	-0.0477
	108-01	111-24	104188	0.1126	0.0564	-0.0352
	108-01	111-25	104220	0.1051	0.0499	-0.0037
	108-01	111-26	104207	0.1121	0.0509	-0.006
	108-01	111-27	104216	0.1067	0.0418	0.0397
	108-01	111-28	104177	0.103	0.0667	-0.0804
	108-01	111-29	104206	0.1105	0.0632	-0.0558
	108-01	111-30	104191	0.1064	0.0553	-0.0219
	108-01	111-31	104217	0.0949	0.0575	-0.0611
	108-01	111-32	104188	0.1008	0.064	-0.0587
	108-01	111-33	104113	0.1055	0.0565	-0.0295
	108-01	111-34	104206	0.1038	0.0525	-0.0319
	108-01	111-35	103320	0.0937	0.0684	-0.0871
	108-01	111-36	104218	0.1021	0.0499	-0.0149
	108-01	111-37	104162	0.098	0.0511	-0.0238
	108-01	111-38	104220	0.1152	0.0473	0.0153
	108-01	111-39	104210	0.1042	0.0544	-0.0334
	108-01	111-40	104203	0.1012	0.0569	-0.031
	108-01	111-41	104207	0.111	0.0471	-0.0299
	108-01	111-42	104198	0.1185	0.0353	0.0574
	108-01	111-43	104133	0.099	0.0567	-0.0402
	108-01	111-44	104180	0.1055	0.053	-0.038
	108-01	111-45	104172	0.1012	0.048	-0.0032
	108-01	111-46	104174	0.1056	0.0495	-0.0122
	108-01	111-47	104205	0.1048	0.0447	0.0059
	108-01	111-48	104190	0.1017	0.0581	-0.05
	108-01	111-49	104111	0.0941	0.0529	-0.0295
	108-01	111-51	104175	0.0988	0.0532	-0.0306
	108-01	111-52	104204	0.1058	0.0528	-0.0308
	108-01	111-53	101610	0.0801	0.0698	-0.198
	108-01	111-54	102709	0.0812	0.0647	-0.1469
	108-01	111-55	104013	0.0971	0.0567	-0.0378
	108-01	111-56	104014	0.0975	0.0574	-0.039
	108-01	111-57	104189	0.1026	0.0479	-0.0088
	108-01	112-01	104172	0.1009	0.053	-0.0235
	108-01	112-02	104137	0.101	0.0773	-0.108
	108-01	112-03	104151	0.0941	0.0631	-0.0745
	108-01	112-04	104147	0.0955	0.0598	-0.0574
	108-01	112-05	104188	0.1048	0.0636	-0.0691
	108-01	112-06	104185	0.1026	0.057	-0.049
	108-01	112-07	104175	0.1035	0.0658	-0.0727
	108-01	112-08	103813	0.1081	0.0559	-0.0202
	108-01	113-01	104091	0.1049	0.0487	-0.0056
	108-01	113-02	103520	0.0727	0.0689	-0.2228
	108-01	113-03	104098	0.1048	0.0562	-0.0205
	108-01	113-04	104163	0.1125	0.057	-0.0295
	108-01	113-05	104124	0.1016	0.0531	-0.02
	108-01	113-06	104159	0.0982	0.0501	-0.0149
	108-01	113-07	104127	0.096	0.0456	-0.0072
	108-01	125-01	104143	0.1015	0.0633	-0.0591
	108-01	125-02	104213	0.0995	0.0548	-0.0426
	108-01	125-03	104202	0.1041	0.0497	-0.0136
	108-01	125-04	104199	0.1065	0.0627	-0.0602
	108-01	125-05	104197	0.1075	0.0511	-0.0135
	108-01	125-06	104215	0.1064	0.0551	-0.0303
	108-01	125-07	104170	0.1039	0.0566	-0.0362
	108-01	127-01	104162	0.101	0.0607	-0.0506
	108-01	127-02	104109	0.0952	0.0636	-0.0712
	108-01	127-03	104221	0.0982	0.0526	-0.0228
	108-01	127-04	104183	0.0934	0.0765	-0.12
	108-01	128-01	104105	0.1076	0.0484	0.0046
	108-01	128-02	104167	0.106	0.0584	-0.0321
	108-01	128-03	104220	0.1066	0.0663	-0.0696
	108-01	128-04	104204	0.1163	0.0461	0.0424
	108-01	128-05	103539	0.0948	0.0535	-0.0248
	108-01	128-06	104218	0.0986	0.0518	-0.0157
	108-01	128-07	104214	0.1048	0.0481	0.0032
	108-01	128-08	104213	0.1277	0.0342	0.0853
	108-01	128-09	104207	0.0983	0.0462	0.0048
	108-01	128-10	104206	0.1006	0.0618	-0.072
	108-01	128-11	104221	0.0961	0.0624	-0.0663
	108-01	137-01	103528	0.0901	0.068	-0.1091
	108-01	137-02	104167	0.0891	0.057	-0.0578
	108-01	137-03	104139	0.0989	0.0616	-0.0717
	108-01	146-01	104105	0.1063	0.0527	-0.0239
	108-01	146-02	104165	0.0959	0.0641	-0.0647
	108-01	146-03	104104	0.0943	0.0618	-0.0591
	108-01	146-04	104189	0.1038	0.0556	-0.0465
	108-01	146-05	104156	0.1002	0.0602	-0.0507
	108-01	146-06	104092	0.0918	0.0653	-0.0862
	108-01	147-01	104197	0.0902	0.0553	-0.057
	108-01	147-02	104196	0.1167	0.0531	-0.0181
	108-01	147-03	104217	0.0996	0.0589	-0.0456
	108-01	147-04	104199	0.1098	0.0455	-0.0072
	108-01	147-05	104152	0.101	0.0523	-0.0232
	108-01	147-06	104192	0.1111	0.0459	0.0091
	108-01	147-07	104102	0.105	0.0483	-0.0027
	108-01	149-01	104117	0.097	0.0561	-0.0406
	108-01	149-02	104138	0.0989	0.0598	-0.0486
	108-01	149-03	104179	0.0998	0.0566	-0.0316
	108-01	149-04	103974	0.0925	0.0598	-0.0721
	108-01	149-05	104074	0.0886	0.0612	-0.0778
	108-01	149-06	104134	0.0991	0.0554	-0.0398
	108-01	149-07	104169	0.1011	0.0522	-0.0243
	108-01	149-08	104182	0.1045	0.055	-0.0351
	108-01	149-09	104189	0.1082	0.0515	-0.0264
	108-01	149-10	104172	0.1065	0.0525	-0.0292
	108-01	149-11	104194	0.1008	0.0509	-0.0232
	108-01	149-12	104212	0.1025	0.0574	-0.0458
	108-01	149-13	104208	0.1054	0.0576	-0.0429
	108-01	149-14	104187	0.1032	0.0503	-0.0179
	108-01	149-15	104136	0.0917	0.0577	-0.0502
	108-01	149-16	104208	0.0999	0.0601	-0.0655
	108-01	149-17	104212	0.0955	0.0513	-0.0196
	108-01	149-18	104192	0.1025	0.0456	-0.0144
	108-01	149-19	104136	0.0974	0.0606	-0.0544
	108-01	149-20	104191	0.1021	0.0558	-0.0414
	108-01	149-21	104045	0.0918	0.0528	-0.0383
	108-01	149-22	104198	0.101	0.0572	-0.0415
	108-01	149-23	104187	0.0981	0.0497	-0.0326
	108-01	149-24	104191	0.1101	0.0537	-0.0244
	108-01	149-25	104212	0.0955	0.0532	-0.0353
	108-01	149-26	104206	0.1009	0.0557	-0.0317
	108-01	149-27	104193	0.0991	0.0557	-0.0482
	108-01	149-28	104199	0.1064	0.0518	-0.021
	108-01	149-29	104210	0.0988	0.059	-0.0571
	108-01	149-30	104223	0.1014	0.0585	-0.0564
	108-01	149-31	104209	0.1014	0.0526	-0.0333
	108-01	149-32	104209	0.1053	0.0477	-0.005
	108-01	149-33	104199	0.0984	0.0448	-0.0085
	108-01	149-34	104205	0.1007	0.0474	-0.0195
	108-01	149-35	104200	0.1064	0.055	-0.0296
	108-01	149-36	104156	0.1053	0.0543	-0.029
	108-01	149-37	104207	0.175	0.0189	0.0423
	108-01	149-38	104176	0.0968	0.0471	-0.0187
	108-01	149-39	104169	0.1044	0.055	-0.0416
	108-01	149-40	104207	0.1041	0.0509	-0.0206
	108-01	149-41	104203	0.1041	0.0564	-0.0383
	108-01	149-42	104220	0.0961	0.0534	-0.0374
	108-01	149-43	104179	0.1034	0.0579	-0.0427
	108-01	149-44	104209	0.0998	0.0523	-0.0292
	108-01	149-45	104206	0.1167	0.0457	-0.028
	108-01	149-46	104165	0.109	0.0563	-0.0379
	108-01	149-47	104196	0.1013	0.0596	-0.0539
	108-01	149-48	104142	0.1072	0.0568	-0.0355
	108-01	149-49	104184	0.1117	0.0539	-0.0252
	108-01	149-51	104212	0.1043	0.0511	-0.0177
	108-01	149-52	104048	0.1042	0.0479	-0.0041
	108-01	149-53	103940	0.099	0.0509	-0.0058
	108-01	149-54	104201	0.1004	0.0617	-0.075
	108-01	149-55	104207	0.1066	0.0495	-0.0214
	108-01	149-56	104202	0.0998	0.0526	-0.0117
	108-01	149-57	104095	0.0943	0.0564	-0.0376
	108-01	149-58	104189	0.0962	0.0525	-0.0225
	108-01	149-59	104178	0.1024	0.0564	-0.0223
	108-01	149-60	104192	0.0961	0.0526	-0.0277
	108-01	149-61	104198	0.1062	0.0538	-0.0303
	108-01	149-62	104209	0.1005	0.0588	-0.0552
	108-01	154-01	104210	0.1125	0.0529	-0.018
	108-01	154-02	104221	0.1043	0.0613	-0.0616
	108-01	154-03	104202	0.1054	0.0442	0.011
	108-01	154-04	104206	0.1033	0.0552	-0.0406
	108-01	154-05	104197	0.0994	0.0592	-0.0389
	108-01	154-06	104158	0.0995	0.0561	-0.0414
	108-01	154-07	104187	0.0997	0.0536	-0.0511
	108-01	154-08	104204	0.1042	0.0477	-0.0147
	108-01	154-09	104210	0.1037	0.0568	-0.036
	108-01	154-10	104178	0.0988	0.0677	-0.0805
	108-01	154-11	104167	0.1061	0.0655	-0.0738
	108-01	154-12	104201	0.1062	0.0634	-0.0599
	108-01	154-13	104183	0.1035	0.0573	-0.0261
	108-01	154-14	104198	0.1043	0.0498	0.0018
	108-01	154-15	104200	0.096	0.0588	-0.0492
	108-01	154-16	104184	0.099	0.063	-0.0664
	108-01	154-17	104216	0.1112	0.0566	-0.0367
	108-01	154-18	104166	0.105	0.0548	-0.0381
	108-01	154-19	104135	0.098	0.0561	-0.0467
	108-01	154-20	104206	0.0983	0.0454	-0.003
	108-01	154-21	104196	0.1123	0.0575	-0.0273
	108-01	154-22	104168	0.1059	0.042	0.0167
	108-01	154-23	104171	0.1196	0.049	0.0138
	108-01	154-24	104200	0.1096	0.0485	-0.0087
	108-01	154-25	104193	0.1029	0.0604	-0.0682
	108-01	154-26	104177	0.106	0.0509	-0.002
	108-01	154-27	104184	0.1024	0.0597	-0.0512
	108-01	154-28	104176	0.0981	0.0656	-0.0877
	108-01	154-29	104211	0.1038	0.0486	-0.0212
	108-01	154-30	104213	0.1027	0.0515	-0.0198
	108-01	154-31	104199	0.1093	0.0457	-0.0052
	108-01	154-32	104205	0.1055	0.0513	-0.0262
	108-01	154-33	104223	0.1093	0.0438	0.02
	108-01	154-34	104183	0.1046	0.0582	-0.0432
	108-01	154-35	104214	0.1127	0.052	-0.0269
	108-01	154-36	104185	0.0983	0.0529	-0.0203
	108-01	154-37	104189	0.1035	0.0564	-0.0362
	108-01	154-38	104197	0.0962	0.0676	-0.0882
	108-01	154-39	104210	0.1147	0.0569	-0.0218
	108-01	154-40	103962	0.0947	0.0579	-0.0493
	108-01	154-41	104143	0.1006	0.0508	-0.0276
	108-01	154-42	103887	0.09	0.0597	-0.0603
	108-01	154-43	104166	0.1018	0.0506	-0.0337
	108-01	154-44	104200	0.103	0.057	-0.0323
	108-01	154-45	104207	0.0975	0.0508	-0.0302
	108-01	154-46	104190	0.1043	0.0478	-0.0179
	108-01	154-47	104203	0.1104	0.0514	-0.0121
	108-01	155-01	104214	0.1035	0.0544	-0.0389
	108-01	155-02	104175	0.0924	0.0677	-0.1017
	108-01	155-03	104207	0.1007	0.0547	-0.0393
	108-01	155-04	104211	0.102	0.0565	-0.0296
	108-01	155-05	104198	0.1013	0.0619	-0.0507
	108-01	155-06	104221	0.096	0.0564	-0.0467
	108-01	155-07	104205	0.0925	0.0564	-0.0436
	108-01	155-08	104208	0.0947	0.0542	-0.0429
	108-01	155-09	104223	0.101	0.0565	-0.0386
	108-01	155-10	104153	0.101	0.0506	-0.0154
	108-01	155-11	104194	0.0989	0.0558	-0.0454
	108-01	155-12	104201	0.1052	0.0559	-0.0342
	108-01	155-13	104221	0.1045	0.0578	-0.041
	108-01	155-14	104210	0.0936	0.0648	-0.0996
	108-01	155-15	104211	0.0989	0.0647	-0.0764
	108-01	155-16	104210	0.1081	0.0512	-0.0229
	108-01	155-17	104194	0.1029	0.0576	-0.0476
	108-01	155-18	104192	0.0916	0.0616	-0.0635
	108-01	155-19	104192	0.1045	0.0541	-0.0286
	108-01	155-20	104209	0.1129	0.056	-0.0317
	108-01	155-21	104017	0.0923	0.0593	-0.0616
	108-01	155-22	104192	0.1083	0.0589	-0.0582
	108-01	155-23	104160	0.0946	0.0634	-0.0724
	108-01	155-24	103485	0.0757	0.0696	-0.199
	108-01	155-25	104213	0.1027	0.053	-0.0211
	108-01	155-26	103810	0.0941	0.0729	-0.1288
	108-01	155-27	104168	0.1025	0.0552	-0.035
	108-01	155-28	104158	0.1068	0.0562	-0.0357
	108-01	155-29	103924	0.0679	0.0848	-0.4024
	108-01	155-30	104172	0.107	0.0491	-0.0156
	108-01	155-31	104036	0.0764	0.082	-0.272
	108-01	155-32	104208	0.1016	0.0626	-0.0652
	108-01	155-33	104207	0.1078	0.0569	-0.0378
	108-01	155-34	104195	0.1001	0.0606	-0.0576
	108-01	155-35	104205	0.1076	0.0586	-0.0473
	108-01	155-36	104233	0.1099	0.0533	-0.0176
	108-01	155-37	104236	0.1077	0.0615	-0.0583
	108-01	155-38	104202	0.0578	0.0849	-0.485
	108-01	155-39	104209	0.11	0.0544	-0.0297
	108-01	155-40	104204	0.1114	0.0525	-0.0242
	108-01	155-41	104214	0.1099	0.06	-0.0516
	108-01	155-42	104225	0.1035	0.0571	-0.0485
	108-01	155-43	104217	0.1039	0.0447	-0.0028
	108-01	155-44	104201	0.1075	0.0453	-0.0016
	108-01	155-45	104190	0.0956	0.0505	-0.0265
	108-01	155-46	104218	0.1045	0.0496	-0.0199
	108-01	155-47	104200	0.1051	0.0499	-0.0133
	108-01	155-48	104180	0.1072	0.055	-0.0275
	108-01	155-49	104202	0.0964	0.0463	-0.0179
	108-01	155-51	104172	0.1045	0.0535	-0.0286
	108-01	155-52	104198	0.1067	0.0519	-0.0246
	108-01	155-53	104199	0.0988	0.0536	-0.0359
	108-01	155-54	104178	0.1063	0.0484	-0.0039
	108-01	155-55	103396	0.088	0.058	-0.0666
	108-01	155-56	104224	0.1023	0.0526	-0.0224
	108-01	155-57	104218	0.1029	0.0543	-0.0291
	108-01	155-58	104196	0.1043	0.046	-0.0017
	108-01	155-59	104176	0.0915	0.0547	-0.046
	108-01	155-60	104174	0.0884	0.0694	-0.1358
	108-01	155-61	104201	0.1052	0.0445	-0.0023
	108-01	155-62	104209	0.1097	0.0603	-0.0516
	108-01	155-63	104218	0.1105	0.0511	-0.02
	108-01	155-64	104213	0.1104	0.0577	-0.0459
	108-01	155-65	104214	0.0918	0.0538	-0.0355
	108-01	155-66	104209	0.1066	0.0592	-0.0509
	108-01	155-67	102873	0.0889	0.063	-0.1102
	108-01	155-68	104217	0.1112	0.051	-0.0182
	108-01	155-69	104207	0.0964	0.0548	-0.0399
	108-01	155-70	104207	0.1011	0.048	-0.011
	108-01	155-72	104233	0.0956	0.0554	-0.0411
	108-01	155-73	104205	0.1	0.0547	-0.0445
	108-01	155-74	104213	0.1087	0.0546	-0.0305
	108-01	155-75	104227	0.108	0.0559	-0.0351
	108-01	155-76	104187	0.0973	0.0553	-0.0377
	108-01	155-77	104228	0.1402	0.0302	0.0357
	108-01	155-78	104200	0.1041	0.0506	-0.0241
	108-01	155-79	104016	0.0999	0.055	-0.0363
	108-01	155-80	104200	0.1027	0.0557	-0.036
	108-01	155-81	104220	0.0974	0.0524	-0.0292
	108-01	155-82	104196	0.1007	0.0488	-0.0157
	108-01	155-83	104198	0.09	0.0544	-0.0401
	108-01	155-84	104224	0.1029	0.05	-0.019
	108-01	155-85	104163	0.1042	0.0502	-0.0087
	108-01	163-01	104185	0.0953	0.0578	-0.0533
	108-01	163-02	104211	0.1015	0.0514	-0.0297
	108-01	163-03	104109	0.1001	0.0631	-0.0737
	108-01	163-04	104142	0.096	0.0671	-0.0812
	108-01	163-05	104055	0.0966	0.0591	-0.0431
	108-01	163-06	104129	0.0934	0.0625	-0.074
	108-01	164-01	104158	0.1009	0.0627	-0.0653
	108-01	164-02	104181	0.101	0.0689	-0.081
	108-01	164-03	104176	0.1102	0.0693	-0.0838
	108-01	164-04	104194	0.0985	0.0651	-0.0757
	108-01	164-05	104166	0.0967	0.0706	-0.0922
	108-01	164-06	104176	0.1084	0.0673	-0.0774
	108-01	164-07	104178	0.0948	0.0668	-0.0801
	108-01	166-01	104207	0.1029	0.0558	-0.0314
	108-01	166-02	104198	0.1029	0.0526	-0.0355
	108-01	166-03	104188	0.0935	0.0579	-0.052
	108-01	166-04	104203	0.093	0.0583	-0.0573
	108-01	166-05	104194	0.1133	0.0584	-0.0509
	108-01	166-06	104185	0.1104	0.047	0.0069
	108-01	166-07	104167	0.1086	0.0499	-0.0093
	108-01	167-01	104218	0.1019	0.0549	-0.0372
	108-01	167-02	104115	0.0968	0.0527	-0.0311
	108-01	167-03	104191	0.0994	0.0517	-0.01
	108-01	167-04	104187	0.1055	0.0503	-0.0104
	108-01	167-05	104210	0.0987	0.0537	-0.0196
	108-01	167-06	104175	0.0938	0.0476	-0.0106
	108-01	167-07	104149	0.1005	0.0517	-0.0251
	108-01	167-08	104176	0.0959	0.0555	-0.0365
	108-02	108-03	104225	0.1042	0.0462	0.0074
	108-02	108-04	104194	0.0984	0.0483	-0.0197
	108-02	108-05	104238	0.1168	0.0418	0.0606
	108-02	108-06	104217	0.1055	0.0398	0.0255
	108-02	108-07	104243	0.1304	0.0241	0.1465
	108-02	108-08	104231	0.109	0.0347	0.0718
	108-02	108-09	104219	0.1268	0.0374	0.0881
	108-02	108-10	104210	0.1222	0.0403	0.071
	108-02	110-01	104090	0.1009	0.0562	-0.0385
	108-02	110-02	102223	0.0749	0.0771	-0.355
	108-02	110-03	102150	0.0702	0.0719	-0.3342
	108-02	110-04	104215	0.1078	0.0538	-0.007
	108-02	110-05	104220	0.1049	0.0518	0.0023
	108-02	111-01	104132	0.1081	0.0578	-0.0392
	108-02	111-02	104229	0.116	0.0477	0.0288
	108-02	111-03	104216	0.1118	0.0565	-0.0136
	108-02	111-04	104228	0.1125	0.0532	-0.009
	108-02	111-05	104223	0.1129	0.0542	0.0068
	108-02	111-06	104265	0.1058	0.0471	0.0177
	108-02	111-07	104254	0.1185	0.0509	0.0063
	108-02	111-08	103098	0.0784	0.0747	-0.2607
	108-02	111-09	104257	0.1113	0.0519	0.0053
	108-02	111-10	104236	0.1057	0.0509	0.0045
	108-02	111-11	104240	0.113	0.0499	-0.0082
	108-02	111-12	104244	0.1119	0.0502	0.0203
	108-02	111-13	104259	0.1097	0.0467	0.007
	108-02	111-14	104256	0.1092	0.0572	-0.0103
	108-02	111-15	104268	0.1092	0.0428	0.0336
	108-02	111-16	104235	0.11	0.0491	0.0199
	108-02	111-17	104212	0.1149	0.0581	-0.0201
	108-02	111-18	104213	0.1112	0.0439	0.0415
	108-02	111-19	104224	0.1041	0.0473	0.0099
	108-02	111-20	104267	0.106	0.0529	-0.0178
	108-02	111-21	104244	0.1038	0.0428	0.0261
	108-02	111-22	104263	0.119	0.0465	0.0249
	108-02	111-23	104248	0.1078	0.0417	0.0318
	108-02	111-24	104239	0.1205	0.0506	0.0214
	108-02	111-25	104270	0.1074	0.0408	0.0427
	108-02	111-26	104257	0.1148	0.0463	0.0344
	108-02	111-27	104265	0.1078	0.0489	0.0057
	108-02	111-28	104229	0.104	0.0526	-0.0029
	108-02	111-29	104257	0.1086	0.0532	-0.0002
	108-02	111-30	104240	0.1058	0.0478	0.0131
	108-02	111-31	104264	0.1028	0.0589	-0.0715
	108-02	111-32	104238	0.1035	0.0566	-0.0333
	108-02	111-33	104159	0.1102	0.0522	0.0061
	108-02	111-34	104253	0.1162	0.0553	0.0011
	108-02	111-35	103357	0.0984	0.0605	-0.0659
	108-02	111-36	104268	0.1134	0.0451	0.0419
	108-02	111-37	104214	0.113	0.0471	0.031
	108-02	111-38	104273	0.1203	0.0521	0.0242
	108-02	111-39	104258	0.1127	0.0476	0.0278
	108-02	111-40	104248	0.1044	0.0565	-0.03
	108-02	111-41	104256	0.1276	0.0449	0.0292
	108-02	111-42	104246	0.1239	0.0387	0.0691
	108-02	111-43	104185	0.1037	0.0474	0.009
	108-02	111-44	104231	0.11	0.045	0.0205
	108-02	111-45	104219	0.1103	0.0473	0.0232
	108-02	111-46	104222	0.1154	0.0487	0.0278
	108-02	111-47	104256	0.1177	0.0469	0.0395
	108-02	111-48	104239	0.113	0.0482	0.0287
	108-02	111-49	104159	0.0967	0.051	-0.0232
	108-02	111-51	104225	0.1093	0.0427	0.0404
	108-02	111-52	104254	0.1135	0.049	0.0179
	108-02	111-53	101656	0.0833	0.0663	-0.1975
	108-02	111-54	102759	0.0866	0.0632	-0.1498
	108-02	111-55	104063	0.1098	0.0539	-0.01
	108-02	111-56	104060	0.1051	0.0486	0.0007
	108-02	111-57	104239	0.1137	0.0465	0.0356
	108-02	112-01	104228	0.1039	0.048	0.0094
	108-02	112-02	104186	0.103	0.0636	-0.0698
	108-02	112-03	104202	0.0991	0.0513	-0.0148
	108-02	112-04	104196	0.0995	0.0464	0.003
	108-02	112-05	104239	0.1122	0.0581	-0.0121
	108-02	112-06	104235	0.1062	0.0446	0.0249
	108-02	112-07	104226	0.1097	0.0568	-0.0094
	108-02	112-08	103853	0.1061	0.0491	0.0085
	108-02	113-01	104138	0.1062	0.0502	0.0102
	108-02	113-02	103572	0.0832	0.0672	-0.2136
	108-02	113-03	104140	0.1006	0.041	0.0217
	108-02	113-04	104209	0.1122	0.0492	0.0194
	108-02	113-05	104169	0.1079	0.0513	0.0014
	108-02	113-06	104204	0.1083	0.0499	0.0076
	108-02	113-07	104177	0.1032	0.0512	-0.0015
	108-02	125-01	104190	0.1093	0.0514	0.0022
	108-02	125-02	104263	0.1106	0.0466	0.0295
	108-02	125-03	104251	0.1053	0.045	0.0249
	108-02	125-04	104248	0.1094	0.0472	0.0247
	108-02	125-05	104249	0.1108	0.0454	0.0326
	108-02	125-06	104267	0.1084	0.0445	0.0325
	108-02	125-07	104217	0.1135	0.0466	0.0355
	108-02	127-01	104212	0.1167	0.0562	-0.0012
	108-02	127-02	104158	0.1131	0.056	-0.0092
	108-02	127-03	104271	0.1099	0.0486	0.0138
	108-02	127-04	104233	0.0947	0.0589	-0.0623
	108-02	128-01	104154	0.1086	0.0496	0.0145
	108-02	128-02	104214	0.1109	0.0502	0.0114
	108-02	128-03	104272	0.1077	0.0555	-0.0075
	108-02	128-04	104250	0.1008	0.0438	0.0114
	108-02	128-05	103592	0.0995	0.0504	-0.0229
	108-02	128-06	104268	0.1074	0.0594	-0.0357
	108-02	128-07	104264	0.108	0.045	0.0281
	108-02	128-08	104257	0.1171	0.0457	0.036
	108-02	128-09	104256	0.1028	0.0444	0.0145
	108-02	128-10	104257	0.1111	0.0461	0.0284
	108-02	128-11	104271	0.1027	0.0462	0.0099
	108-02	137-01	103575	0.092	0.0649	-0.113
	108-02	137-02	104219	0.1025	0.0573	-0.034
	108-02	137-03	104186	0.104	0.0589	-0.0287
	108-02	146-01	104154	0.1146	0.0517	0.0153
	108-02	146-02	104215	0.1021	0.0633	-0.0695
	108-02	146-03	104159	0.0912	0.064	-0.0907
	108-02	146-04	104239	0.1078	0.0569	-0.0218
	108-02	146-05	104204	0.1006	0.0519	-0.0147
	108-02	146-06	104145	0.0958	0.0633	-0.068
	108-02	147-01	104245	0.1109	0.0525	0.0084
	108-02	147-02	104244	0.1196	0.0524	0.0094
	108-02	147-03	104267	0.1059	0.0469	0.0131
	108-02	147-04	104250	0.1239	0.0475	0.0302
	108-02	147-05	104204	0.1089	0.0505	0.0111
	108-02	147-06	104243	0.1188	0.0502	0.025
	108-02	147-07	104152	0.1123	0.0581	-0.0078
	108-02	149-01	104164	0.1002	0.0529	-0.0197
	108-02	149-02	104191	0.1036	0.0605	-0.045
	108-02	149-03	104227	0.1097	0.0581	-0.0267
	108-02	149-04	104020	0.1057	0.0557	-0.0481
	108-02	149-05	104122	0.0969	0.0623	-0.086
	108-02	149-06	104184	0.1095	0.0474	0.024
	108-02	149-07	104218	0.1174	0.0548	0.0128
	108-02	149-08	104230	0.1147	0.0494	0.0248
	108-02	149-09	104240	0.1247	0.0454	0.0465
	108-02	149-10	104221	0.1225	0.0463	0.0435
	108-02	149-11	104244	0.1063	0.0499	0.0104
	108-02	149-12	104260	0.1101	0.0554	-0.0029
	108-02	149-13	104257	0.1061	0.0511	0.0037
	108-02	149-14	104235	0.1088	0.052	0.0058
	108-02	149-15	104184	0.1057	0.0541	-0.0212
	108-02	149-16	104259	0.1167	0.0554	0.0061
	108-02	149-17	104259	0.1011	0.0424	0.0178
	108-02	149-18	104238	0.1104	0.0423	0.0315
	108-02	149-19	104189	0.1017	0.0497	-0.0078
	108-02	149-20	104236	0.1053	0.0525	-0.002
	108-02	149-21	104095	0.0966	0.0475	-0.0273
	108-02	149-22	104249	0.1049	0.0504	0.0033
	108-02	149-23	104238	0.1095	0.0441	0.0296
	108-02	149-24	104237	0.1164	0.0533	0.0085
	108-02	149-25	104261	0.1047	0.0441	0.0252
	108-02	149-26	104262	0.1098	0.0573	-0.0177
	108-02	149-27	104238	0.1174	0.0471	0.0386
	108-02	149-28	104249	0.1162	0.0412	0.0554
	108-02	149-29	104259	0.1082	0.0559	-0.0073
	108-02	149-30	104273	0.1165	0.0494	0.0271
	108-02	149-31	104258	0.1113	0.0457	0.031
	108-02	149-32	104255	0.1133	0.046	0.0345
	108-02	149-33	104248	0.1058	0.0469	0.0164
	108-02	149-34	104253	0.1105	0.0505	0.0066
	108-02	149-35	104250	0.1066	0.0477	0.018
	108-02	149-36	104204	0.107	0.0518	0.0038
	108-02	149-37	104256	0.1889	0.0167	0.0914
	108-02	149-38	104223	0.1158	0.0456	0.0412
	108-02	149-39	104219	0.1183	0.0531	0.012
	108-02	149-40	104253	0.1216	0.0502	0.0337
	108-02	149-41	104249	0.1076	0.0523	0.0045
	108-02	149-42	104267	0.1043	0.0441	0.0265
	108-02	149-43	104234	0.108	0.0524	0.0045
	108-02	149-44	104259	0.1173	0.0507	0.0289
	108-02	149-45	104255	0.1329	0.0401	0.0426
	108-02	149-46	104215	0.1081	0.0502	0.0039
	108-02	149-47	104245	0.0987	0.0543	-0.0194
	108-02	149-48	104187	0.1187	0.0586	0.0001
	108-02	149-49	104231	0.1101	0.0483	0.0126
	108-02	149-51	104263	0.1028	0.0452	0.0208
	108-02	149-52	104093	0.1081	0.0466	0.0263
	108-02	149-53	103983	0.0957	0.0514	-0.034
	108-02	149-54	104251	0.108	0.0507	0.003
	108-02	149-55	104256	0.1185	0.0515	0.0129
	108-02	149-56	104250	0.1082	0.0522	-0.0111
	108-02	149-57	104145	0.1	0.0518	-0.0257
	108-02	149-58	104242	0.1034	0.0458	0.0087
	108-02	149-59	104229	0.1075	0.0536	-0.0174
	108-02	149-60	104239	0.106	0.0433	0.0271
	108-02	149-61	104245	0.1127	0.0495	0.0181
	108-02	149-62	104257	0.1101	0.0523	0.0087
	108-02	154-01	104262	0.1157	0.041	0.0511
	108-02	154-02	104268	0.1172	0.0463	0.0394
	108-02	154-03	104254	0.1045	0.0458	0.0209
	108-02	154-04	104259	0.1129	0.0458	0.0326
	108-02	154-05	104245	0.1052	0.0622	-0.0594
	108-02	154-06	104203	0.1031	0.0513	-0.0021
	108-02	154-07	104230	0.1172	0.0475	0.0255
	108-02	154-08	104252	0.1116	0.0516	0.0038
	108-02	154-09	104265	0.1163	0.0533	0.0149
	108-02	154-10	104232	0.1079	0.0619	-0.0416
	108-02	154-11	104214	0.1205	0.0474	0.0426
	108-02	154-12	104250	0.1094	0.0542	0.0014
	108-02	154-13	104236	0.1155	0.0586	-0.0188
	108-02	154-14	104245	0.1061	0.059	-0.0351
	108-02	154-15	104247	0.1079	0.0519	-0.005
	108-02	154-16	104237	0.106	0.0398	0.043
	108-02	154-17	104267	0.1159	0.0402	0.0528
	108-02	154-18	104216	0.1214	0.0486	0.0358
	108-02	154-19	104186	0.1086	0.0542	-0.0006
	108-02	154-20	104256	0.1012	0.0525	-0.0092
	108-02	154-21	104236	0.1106	0.0512	0.0131
	108-02	154-22	104213	0.1127	0.0506	0.015
	108-02	154-23	104221	0.1156	0.0426	0.0469
	108-02	154-24	104251	0.1146	0.0404	0.0492
	108-02	154-25	104241	0.12	0.0495	0.0264
	108-02	154-26	104223	0.1164	0.0581	-0.0091
	108-02	154-27	104231	0.103	0.049	0.0071
	108-02	154-28	104226	0.1072	0.0489	0.0148
	108-02	154-29	104262	0.1164	0.0482	0.0231
	108-02	154-30	104262	0.1146	0.052	0.0188
	108-02	154-31	104248	0.116	0.0447	0.0296
	108-02	154-32	104255	0.1154	0.0457	0.0326
	108-02	154-33	104272	0.1154	0.0419	0.055
	108-02	154-34	104231	0.1004	0.0579	-0.0283
	108-02	154-35	104263	0.1206	0.0492	0.0179
	108-02	154-36	104234	0.1051	0.0497	-0.003
	108-02	154-37	104236	0.1092	0.0504	0.0134
	108-02	154-38	104250	0.1102	0.0529	-0.0001
	108-02	154-39	104257	0.1135	0.0487	0.0257
	108-02	154-40	104005	0.0949	0.0566	-0.064
	108-02	154-41	104191	0.1068	0.0502	0.0063
	108-02	154-42	103936	0.1038	0.0614	-0.0544
	108-02	154-43	104217	0.1132	0.0555	-0.0098
	108-02	154-44	104253	0.1069	0.051	0.0003
	108-02	154-45	104254	0.1078	0.0517	0.0058
	108-02	154-46	104239	0.1083	0.0483	0.0072
	108-02	154-47	104253	0.1077	0.0483	0.0133
	108-02	155-01	104264	0.1058	0.0451	0.0204
	108-02	155-02	104225	0.1004	0.0637	-0.0891
	108-02	155-03	104256	0.1082	0.0546	-0.0044
	108-02	155-04	104261	0.1047	0.0522	-0.0106
	108-02	155-05	104249	0.1019	0.0532	-0.0222
	108-02	155-06	104271	0.0964	0.0575	-0.0407
	108-02	155-07	104253	0.1024	0.0547	-0.0295
	108-02	155-08	104254	0.1033	0.0535	-0.0105
	108-02	155-09	104271	0.108	0.055	-0.0085
	108-02	155-10	104196	0.1059	0.0512	0.0018
	108-02	155-11	104244	0.1111	0.0594	-0.0145
	108-02	155-12	104249	0.1095	0.0596	-0.0195
	108-02	155-13	104270	0.1119	0.0653	-0.0347
	108-02	155-14	104263	0.0985	0.0609	-0.094
	108-02	155-15	104260	0.1015	0.0661	-0.0602
	108-02	155-16	104260	0.1099	0.0548	-0.0128
	108-02	155-17	104242	0.104	0.0643	-0.0483
	108-02	155-18	104240	0.1017	0.0641	-0.0734
	108-02	155-19	104245	0.1084	0.0532	0.0021
	108-02	155-20	104258	0.1135	0.0512	0.0074
	108-02	155-21	104065	0.0969	0.0548	-0.0338
	108-02	155-22	104242	0.1097	0.0479	0.0073
	108-02	155-23	104208	0.0984	0.0621	-0.08
	108-02	155-24	103531	0.0849	0.0649	-0.1784
	108-02	155-25	104262	0.1061	0.0499	0.0068
	108-02	155-26	103852	0.0886	0.0644	-0.1256
	108-02	155-27	104213	0.1036	0.0564	-0.0171
	108-02	155-28	104208	0.1097	0.0491	0.0162
	108-02	155-29	103974	0.0715	0.0838	-0.4154
	108-02	155-30	104218	0.1173	0.0474	0.0289
	108-02	155-31	104084	0.0786	0.0811	-0.2871
	108-02	155-32	104256	0.1096	0.0562	-0.0057
	108-02	155-33	104249	0.11	0.0611	-0.0282
	108-02	155-34	104243	0.1019	0.0548	-0.0178
	108-02	155-35	104255	0.1074	0.0605	-0.0326
	108-02	155-36	104283	0.1178	0.0528	0.018
	108-02	155-37	104286	0.1152	0.0545	0.0037
	108-02	155-38	104253	0.0669	0.0826	-0.4741
	108-02	155-39	104259	0.1145	0.0586	-0.0162
	108-02	155-40	104253	0.104	0.0512	-0.0129
	108-02	155-41	104263	0.1142	0.0535	0.0024
	108-02	155-42	104273	0.0982	0.0523	-0.0186
	108-02	155-43	104266	0.109	0.0502	0.0052
	108-02	155-44	104252	0.1131	0.0426	0.0371
	108-02	155-45	104239	0.1104	0.0483	0.0217
	108-02	155-46	104265	0.1104	0.0458	0.0245
	108-02	155-47	104249	0.1116	0.0471	0.0283
	108-02	155-48	104230	0.1052	0.0563	-0.0154
	108-02	155-49	104249	0.1112	0.0447	0.0349
	108-02	155-51	104217	0.1107	0.0481	0.0229
	108-02	155-52	104247	0.1043	0.054	-0.0164
	108-02	155-53	104248	0.0978	0.0505	-0.006
	108-02	155-54	104232	0.1138	0.0523	0.0141
	108-02	155-55	103443	0.0928	0.0564	-0.0711
	108-02	155-56	104275	0.108	0.0485	0.0175
	108-02	155-57	104267	0.1104	0.0509	0.0138
	108-02	155-58	104246	0.1078	0.0496	0.0098
	108-02	155-59	104226	0.1027	0.049	0.0002
	108-02	155-60	104224	0.0923	0.0658	-0.1336
	108-02	155-61	104252	0.1156	0.0453	0.0322
	108-02	155-62	104255	0.114	0.0677	-0.0488
	108-02	155-63	104269	0.1176	0.0439	0.0391
	108-02	155-64	104266	0.1134	0.0579	-0.0194
	108-02	155-65	104264	0.1047	0.0555	-0.0273
	108-02	155-66	104259	0.108	0.0592	-0.0264
	108-02	155-67	102923	0.0883	0.059	-0.1156
	108-02	155-68	104264	0.1133	0.0555	-0.0108
	108-02	155-69	104257	0.108	0.066	-0.0506
	108-02	155-70	104255	0.1057	0.0465	0.022
	108-02	155-72	104283	0.1104	0.0692	-0.0617
	108-02	155-73	104253	0.1004	0.0563	-0.0279
	108-02	155-74	104266	0.1098	0.0536	-0.0043
	108-02	155-75	104278	0.1116	0.0601	-0.0227
	108-02	155-76	104236	0.1029	0.0573	-0.0299
	108-02	155-77	104278	0.1491	0.0305	0.0665
	108-02	155-78	104250	0.1069	0.0464	0.0161
	108-02	155-79	104066	0.109	0.0649	-0.0421
	108-02	155-80	104251	0.108	0.0622	-0.0309
	108-02	155-81	104269	0.1054	0.0543	-0.0107
	108-02	155-82	104246	0.1105	0.0457	0.0332
	108-02	155-83	104246	0.0971	0.0615	-0.0668
	108-02	155-84	104274	0.1149	0.0452	0.0401
	108-02	155-85	104214	0.1102	0.0489	0.0196
	108-02	163-01	104236	0.093	0.0461	-0.0049
	108-02	163-02	104262	0.1022	0.0511	-0.0067
	108-02	163-03	104157	0.1042	0.0546	-0.0117
	108-02	163-04	104191	0.0983	0.0642	-0.0849
	108-02	163-05	104107	0.1022	0.058	-0.0473
	108-02	163-06	104182	0.1018	0.0529	-0.0151
	108-02	164-01	104206	0.1165	0.0599	-0.009
	108-02	164-02	104230	0.1089	0.0587	-0.0274
	108-02	164-03	104229	0.1163	0.0563	-0.0008
	108-02	164-04	104243	0.1123	0.0578	-0.0125
	108-02	164-05	104215	0.1068	0.0613	-0.0458
	108-02	164-06	104226	0.1135	0.0569	-0.0059
	108-02	164-07	104229	0.1066	0.0581	-0.0345
	108-02	166-01	104251	0.1045	0.0523	-0.0057
	108-02	166-02	104248	0.1077	0.0465	0.0167
	108-02	166-03	104237	0.1045	0.0526	-0.013
	108-02	166-04	104253	0.1062	0.0517	-0.0031
	108-02	166-05	104243	0.1197	0.0525	0.0046
	108-02	166-06	104233	0.1098	0.0495	0.0144
	108-02	166-07	104217	0.1151	0.045	0.0394
	108-02	167-01	104264	0.1091	0.0535	0.0023
	108-02	167-02	104159	0.105	0.0612	-0.0379
	108-02	167-03	104242	0.1002	0.0508	-0.0205
	108-02	167-04	104238	0.1081	0.0549	-0.0032
	108-02	167-05	104261	0.0945	0.055	-0.0532
	108-02	167-06	104226	0.0991	0.0517	-0.0198
	108-02	167-07	104201	0.1033	0.0529	-0.005
	108-02	167-08	104227	0.0965	0.0561	-0.0581
	108-03	108-04	104208	0.1705	0.0041	0.3174
	108-03	108-05	104246	0.1107	0.0257	0.0996
	108-03	108-06	104219	0.1023	0.0485	0.0002
	108-03	108-07	104244	0.1078	0.0539	-0.0201
	108-03	108-08	104243	0.1245	0.0258	0.1252
	108-03	108-09	104224	0.1219	0.0295	0.099
	108-03	108-10	104213	0.1246	0.0288	0.1089
	108-03	110-01	104094	0.0983	0.047	0.0079
	108-03	110-02	102225	0.0657	0.0732	-0.3352
	108-03	110-03	102154	0.0686	0.0739	-0.3274
	108-03	110-04	104219	0.1054	0.0553	-0.0179
	108-03	110-05	104221	0.1044	0.0502	-0.0079
	108-03	111-01	104134	0.0931	0.052	-0.0299
	108-03	111-02	104232	0.1066	0.056	-0.0355
	108-03	111-03	104219	0.1096	0.0563	-0.0334
	108-03	111-04	104235	0.1053	0.0518	-0.0339
	108-03	111-05	104224	0.1005	0.0501	-0.0137
	108-03	111-06	104268	0.107	0.0495	-0.0038
	108-03	111-07	104259	0.1113	0.0476	-0.0102
	108-03	111-08	103100	0.0781	0.078	-0.2577
	108-03	111-09	104261	0.109	0.058	-0.0382
	108-03	111-10	104238	0.1108	0.0511	0.0036
	108-03	111-11	104243	0.1211	0.0458	0.0075
	108-03	111-12	104252	0.1012	0.0432	0.0123
	108-03	111-13	104261	0.1143	0.0487	-0.0073
	108-03	111-14	104263	0.1032	0.0606	-0.0496
	108-03	111-15	104272	0.1062	0.0471	-0.0026
	108-03	111-16	104238	0.1036	0.0511	-0.0148
	108-03	111-17	104214	0.104	0.0523	-0.0356
	108-03	111-18	104216	0.1157	0.0322	0.0824
	108-03	111-19	104224	0.1039	0.0451	0.0188
	108-03	111-20	104269	0.091	0.0459	-0.0041
	108-03	111-21	104249	0.0977	0.0423	0.0181
	108-03	111-22	104267	0.1076	0.0382	0.021
	108-03	111-23	104250	0.1052	0.0543	-0.0068
	108-03	111-24	104241	0.108	0.0572	-0.0428
	108-03	111-25	104273	0.1114	0.0493	0.0145
	108-03	111-26	104262	0.105	0.044	0.0108
	108-03	111-27	104271	0.1063	0.0379	0.0572
	108-03	111-28	104236	0.1031	0.0487	-0.0056
	108-03	111-29	104262	0.1119	0.051	-0.0011
	108-03	111-30	104243	0.1033	0.0519	-0.011
	108-03	111-31	104266	0.0945	0.0575	-0.066
	108-03	111-32	104243	0.0981	0.0585	-0.0379
	108-03	111-33	104165	0.0994	0.0544	-0.0289
	108-03	111-34	104256	0.1081	0.0509	-0.0133
	108-03	111-35	103364	0.0888	0.0649	-0.0869
	108-03	111-36	104271	0.1062	0.053	-0.015
	108-03	111-37	104213	0.1085	0.0481	0.0124
	108-03	111-38	104275	0.1061	0.0507	-0.012
	108-03	111-39	104262	0.1074	0.0498	-0.005
	108-03	111-40	104253	0.0998	0.044	0.0208
	108-03	111-41	104263	0.1168	0.0405	0.0114
	108-03	111-42	104249	0.1189	0.051	0.0002
	108-03	111-43	104187	0.0959	0.0585	-0.0485
	108-03	111-44	104235	0.1057	0.0403	0.016
	108-03	111-45	104220	0.1033	0.0486	0.0025
	108-03	111-46	104226	0.1022	0.04	0.0219
	108-03	111-47	104258	0.103	0.0404	0.023
	108-03	111-48	104247	0.1039	0.0402	0.0281
	108-03	111-49	104165	0.1004	0.0528	-0.0124
	108-03	111-51	104228	0.1031	0.0374	0.0433
	108-03	111-52	104257	0.1054	0.0432	0.0101
	108-03	111-53	101662	0.0818	0.0637	-0.17
	108-03	111-54	102758	0.0832	0.059	-0.1205
	108-03	111-55	104066	0.0899	0.0455	-0.0038
	108-03	111-56	104061	0.0992	0.0407	0.0333
	108-03	111-57	104243	0.1025	0.0423	0.017
	108-03	112-01	104230	0.1083	0.0442	0.029
	108-03	112-02	104183	0.0961	0.0652	-0.0738
	108-03	112-03	104204	0.0965	0.0503	-0.0151
	108-03	112-04	104205	0.1008	0.0484	0.002
	108-03	112-05	104241	0.1029	0.0528	-0.0258
	108-03	112-06	104241	0.1028	0.0479	-0.0088
	108-03	112-07	104229	0.0984	0.0498	-0.0156
	108-03	112-08	103854	0.1041	0.047	0.0106
	108-03	113-01	104140	0.1022	0.0477	-0.0032
	108-03	113-02	103573	0.0769	0.0668	-0.2072
	108-03	113-03	104142	0.104	0.0504	0.0048
	108-03	113-04	104214	0.1114	0.0534	-0.0132
	108-03	113-05	104171	0.1011	0.0492	-0.0017
	108-03	113-06	104206	0.1036	0.0511	-0.0043
	108-03	113-07	104179	0.0992	0.059	-0.0494
	108-03	125-01	104194	0.0988	0.0636	-0.0604
	108-03	125-02	104267	0.1037	0.0519	-0.0188
	108-03	125-03	104254	0.1105	0.0574	-0.0271
	108-03	125-04	104252	0.0989	0.0505	-0.0227
	108-03	125-05	104249	0.1023	0.0499	-0.0153
	108-03	125-06	104267	0.1017	0.0492	-0.0125
	108-03	125-07	104220	0.1056	0.0564	-0.0273
	108-03	127-01	104214	0.0984	0.051	-0.0134
	108-03	127-02	104155	0.0965	0.0577	-0.0412
	108-03	127-03	104274	0.098	0.0501	-0.0091
	108-03	127-04	104237	0.0908	0.0599	-0.058
	108-03	128-01	104156	0.1037	0.0349	0.0535
	108-03	128-02	104218	0.107	0.0534	-0.0066
	108-03	128-03	104274	0.1052	0.0539	-0.0196
	108-03	128-04	104256	0.1007	0.053	-0.0113
	108-03	128-05	103595	0.096	0.0519	-0.0201
	108-03	128-06	104270	0.1024	0.0558	-0.0197
	108-03	128-07	104268	0.1108	0.0469	0.0233
	108-03	128-08	104261	0.1147	0.0335	0.0652
	108-03	128-09	104261	0.1093	0.0446	0.0359
	108-03	128-10	104259	0.1012	0.0494	-0.0178
	108-03	128-11	104275	0.0963	0.0571	-0.0406
	108-03	137-01	103575	0.0973	0.0605	-0.0668
	108-03	137-02	104217	0.0962	0.0492	-0.0089
	108-03	137-03	104192	0.1018	0.0567	-0.0422
	108-03	146-01	104158	0.108	0.0454	0.0119
	108-03	146-02	104218	0.1	0.0588	-0.0396
	108-03	146-03	104157	0.0973	0.0607	-0.0498
	108-03	146-04	104242	0.1071	0.0556	-0.0353
	108-03	146-05	104209	0.099	0.0541	-0.0246
	108-03	146-06	104150	0.0979	0.0676	-0.0784
	108-03	147-01	104247	0.0979	0.0467	-0.004
	108-03	147-02	104246	0.1101	0.0494	-0.0124
	108-03	147-03	104270	0.0914	0.0456	-0.0051
	108-03	147-04	104252	0.1088	0.0401	0.0157
	108-03	147-05	104206	0.1015	0.0486	-0.0034
	108-03	147-06	104250	0.1046	0.0472	-0.005
	108-03	147-07	104157	0.0999	0.0501	-0.0157
	108-03	149-01	104167	0.0996	0.0562	-0.0315
	108-03	149-02	104192	0.097	0.0534	-0.0228
	108-03	149-03	104232	0.0965	0.0556	-0.0298
	108-03	149-04	104025	0.0899	0.0571	-0.0702
	108-03	149-05	104126	0.0902	0.0541	-0.0497
	108-03	149-06	104186	0.1018	0.0431	0.0177
	108-03	149-07	104224	0.1044	0.044	0.0181
	108-03	149-08	104233	0.1051	0.0446	0.0106
	108-03	149-09	104243	0.1125	0.0462	0.007
	108-03	149-10	104222	0.1107	0.0473	0.0035
	108-03	149-11	104244	0.1028	0.0454	0.0062
	108-03	149-12	104261	0.1028	0.0483	-0.0054
	108-03	149-13	104261	0.098	0.0497	-0.0223
	108-03	149-14	104243	0.1037	0.0578	-0.0418
	108-03	149-15	104190	0.0959	0.0432	0.0179
	108-03	149-16	104262	0.1042	0.0477	-0.004
	108-03	149-17	104262	0.0941	0.0473	-0.0027
	108-03	149-18	104244	0.1093	0.0393	0.0275
	108-03	149-19	104186	0.0964	0.0496	-0.0086
	108-03	149-20	104240	0.1024	0.0576	-0.0433
	108-03	149-21	104099	0.0926	0.0447	-0.0075
	108-03	149-22	104251	0.1048	0.051	-0.0058
	108-03	149-23	104238	0.1126	0.0451	0.018
	108-03	149-24	104238	0.1071	0.0536	-0.0256
	108-03	149-25	104265	0.0989	0.0416	0.021
	108-03	149-26	104259	0.1007	0.0618	-0.0512
	108-03	149-27	104243	0.1033	0.0487	-0.0083
	108-03	149-28	104252	0.1067	0.0434	0.0164
	108-03	149-29	104261	0.1019	0.0444	0.0105
	108-03	149-30	104276	0.1067	0.052	-0.0161
	108-03	149-31	104259	0.1021	0.047	-0.0054
	108-03	149-32	104261	0.1025	0.0444	0.0061
	108-03	149-33	104253	0.1073	0.0431	0.0193
	108-03	149-34	104257	0.107	0.0494	-0.0109
	108-03	149-35	104253	0.1002	0.0446	0.0029
	108-03	149-36	104209	0.1026	0.0448	0.0069
	108-03	149-37	104259	0.1733	0.0174	0.0483
	108-03	149-38	104235	0.1098	0.0438	0.0235
	108-03	149-39	104222	0.1072	0.0505	-0.0146
	108-03	149-40	104263	0.1048	0.0446	0.0095
	108-03	149-41	104255	0.1026	0.0428	0.0163
	108-03	149-42	104271	0.1043	0.045	0.0153
	108-03	149-43	104234	0.1058	0.053	-0.0146
	108-03	149-44	104264	0.111	0.0459	0.0217
	108-03	149-45	104258	0.1248	0.0429	0.0024
	108-03	149-46	104221	0.1044	0.0558	-0.0405
	108-03	149-47	104255	0.101	0.0559	-0.0354
	108-03	149-48	104189	0.1068	0.059	-0.0406
	108-03	149-49	104235	0.1035	0.0457	-0.0051
	108-03	149-51	104267	0.1049	0.04	0.0306
	108-03	149-52	104099	0.1003	0.042	0.0151
	108-03	149-53	103987	0.0972	0.0473	0.0007
	108-03	149-54	104257	0.1121	0.0536	-0.016
	108-03	149-55	104259	0.1073	0.0472	-0.0071
	108-03	149-56	104254	0.0998	0.0504	-0.0045
	108-03	149-57	104149	0.094	0.0493	-0.0117
	108-03	149-58	104239	0.0994	0.0424	0.0268
	108-03	149-59	104227	0.0959	0.0469	0.0018
	108-03	149-60	104242	0.0992	0.0462	0.0078
	108-03	149-61	104255	0.1048	0.0527	-0.0245
	108-03	149-62	104260	0.1013	0.0479	-0.0066
	108-03	154-01	104266	0.1102	0.0519	-0.0148
	108-03	154-02	104273	0.1115	0.0507	-0.002
	108-03	154-03	104257	0.1049	0.0438	0.015
	108-03	154-04	104258	0.1067	0.0474	0.0008
	108-03	154-05	104248	0.0994	0.0551	-0.0265
	108-03	154-06	104202	0.0996	0.0491	-0.0098
	108-03	154-07	104230	0.108	0.0445	0.0048
	108-03	154-08	104256	0.1081	0.0551	-0.032
	108-03	154-09	104265	0.1037	0.0562	-0.0293
	108-03	154-10	104230	0.0978	0.0552	-0.0289
	108-03	154-11	104215	0.1112	0.0538	-0.0134
	108-03	154-12	104253	0.1037	0.0394	0.033
	108-03	154-13	104240	0.0935	0.0559	-0.0359
	108-03	154-14	104245	0.0938	0.0521	-0.0236
	108-03	154-15	104250	0.1037	0.0639	-0.0497
	108-03	154-16	104243	0.103	0.0533	-0.016
	108-03	154-17	104270	0.1142	0.054	-0.0165
	108-03	154-18	104219	0.1103	0.0425	0.0243
	108-03	154-19	104188	0.0921	0.0472	-0.019
	108-03	154-20	104259	0.0994	0.0475	-0.005
	108-03	154-21	104239	0.1109	0.0513	-0.0017
	108-03	154-22	104215	0.1052	0.0514	-0.0175
	108-03	154-23	104224	0.1081	0.0493	-0.0064
	108-03	154-24	104253	0.1144	0.0359	0.0536
	108-03	154-25	104245	0.1025	0.0567	-0.0494
	108-03	154-26	104227	0.0989	0.0547	-0.0265
	108-03	154-27	104236	0.1049	0.053	-0.0156
	108-03	154-28	104230	0.0984	0.0568	-0.0476
	108-03	154-29	104265	0.1103	0.0495	-0.0083
	108-03	154-30	104268	0.1	0.0558	-0.038
	108-03	154-31	104251	0.1176	0.0334	0.0629
	108-03	154-32	104257	0.1025	0.0516	-0.0292
	108-03	154-33	104275	0.1109	0.0566	-0.0234
	108-03	154-34	104234	0.1028	0.0558	-0.0328
	108-03	154-35	104268	0.1107	0.0482	-0.0117
	108-03	154-36	104238	0.0975	0.0588	-0.0402
	108-03	154-37	104241	0.1085	0.0468	0.0154
	108-03	154-38	104252	0.0948	0.0582	-0.0494
	108-03	154-39	104260	0.1034	0.0473	-0.0023
	108-03	154-40	104011	0.1033	0.0509	-0.0077
	108-03	154-41	104195	0.1031	0.0517	-0.0221
	108-03	154-42	103939	0.1	0.054	-0.0172
	108-03	154-43	104221	0.1019	0.0475	-0.0171
	108-03	154-44	104255	0.0998	0.0478	0.0015
	108-03	154-45	104258	0.1035	0.0492	-0.0085
	108-03	154-46	104242	0.1033	0.0525	-0.034
	108-03	154-47	104258	0.1097	0.0408	0.0316
	108-03	155-01	104268	0.1128	0.054	-0.0149
	108-03	155-02	104230	0.09	0.0687	-0.1146
	108-03	155-03	104260	0.1035	0.0556	-0.0333
	108-03	155-04	104266	0.1042	0.0573	-0.0241
	108-03	155-05	104254	0.098	0.0558	-0.0289
	108-03	155-06	104274	0.1001	0.0656	-0.0699
	108-03	155-07	104256	0.0975	0.0566	-0.0309
	108-03	155-08	104258	0.1009	0.0589	-0.0447
	108-03	155-09	104273	0.1047	0.0571	-0.0289
	108-03	155-10	104199	0.1064	0.0597	-0.0362
	108-03	155-11	104247	0.1009	0.0548	-0.0332
	108-03	155-12	104252	0.099	0.0546	-0.0371
	108-03	155-13	104273	0.0995	0.0577	-0.0462
	108-03	155-14	104263	0.0943	0.0687	-0.119
	108-03	155-15	104262	0.0959	0.0626	-0.069
	108-03	155-16	104262	0.1127	0.0535	-0.0189
	108-03	155-17	104247	0.1023	0.0638	-0.0684
	108-03	155-18	104242	0.0952	0.0632	-0.0665
	108-03	155-19	104246	0.1028	0.0534	-0.025
	108-03	155-20	104261	0.1141	0.0526	-0.0122
	108-03	155-21	104068	0.097	0.0642	-0.0666
	108-03	155-22	104245	0.1104	0.0573	-0.0431
	108-03	155-23	104211	0.0959	0.0687	-0.0953
	108-03	155-24	103533	0.084	0.0728	-0.199
	108-03	155-25	104265	0.1013	0.0564	-0.0329
	108-03	155-26	103857	0.0908	0.0697	-0.1267
	108-03	155-27	104216	0.1006	0.0604	-0.0545
	108-03	155-28	104213	0.105	0.0567	-0.037
	108-03	155-29	103979	0.0668	0.0865	-0.4211
	108-03	155-30	104221	0.1088	0.0533	-0.0245
	108-03	155-31	104086	0.0759	0.0855	-0.2953
	108-03	155-32	104261	0.1064	0.0646	-0.0591
	108-03	155-33	104252	0.1039	0.0642	-0.0696
	108-03	155-34	104248	0.1015	0.0616	-0.0541
	108-03	155-35	104257	0.103	0.0611	-0.0616
	108-03	155-36	104287	0.1081	0.0507	-0.0073
	108-03	155-37	104290	0.1075	0.055	-0.0288
	108-03	155-38	104256	0.0602	0.0943	-0.5418
	108-03	155-39	104262	0.1078	0.0516	-0.019
	108-03	155-40	104255	0.1064	0.051	-0.0238
	108-03	155-41	104266	0.1144	0.0551	-0.0193
	108-03	155-42	104277	0.1041	0.0597	-0.0528
	108-03	155-43	104269	0.1167	0.0569	-0.0213
	108-03	155-44	104254	0.1136	0.0531	-0.0163
	108-03	155-45	104244	0.1042	0.0581	-0.0349
	108-03	155-46	104267	0.1108	0.0523	-0.0139
	108-03	155-47	104252	0.1094	0.0519	-0.0088
	108-03	155-48	104232	0.1045	0.0541	-0.0249
	108-03	155-49	104251	0.1144	0.0538	-0.0078
	108-03	155-51	104218	0.1049	0.0531	-0.0221
	108-03	155-52	104250	0.1042	0.0567	-0.044
	108-03	155-53	104250	0.1004	0.0565	-0.04
	108-03	155-54	104230	0.1141	0.0587	-0.0249
	108-03	155-55	103438	0.0989	0.0683	-0.0913
	108-03	155-56	104277	0.1026	0.0554	-0.029
	108-03	155-57	104269	0.1074	0.0562	-0.0233
	108-03	155-58	104249	0.1155	0.0596	-0.029
	108-03	155-59	104230	0.101	0.058	-0.0359
	108-03	155-60	104228	0.0899	0.0717	-0.1468
	108-03	155-61	104254	0.1168	0.0521	-0.0055
	108-03	155-62	104258	0.1046	0.064	-0.0711
	108-03	155-63	104271	0.1129	0.0515	-0.0124
	108-03	155-64	104266	0.1099	0.0543	-0.0291
	108-03	155-65	104267	0.0976	0.0616	-0.0502
	108-03	155-66	104263	0.1035	0.0599	-0.055
	108-03	155-67	102924	0.0852	0.0633	-0.1242
	108-03	155-68	104267	0.1081	0.0562	-0.0404
	108-03	155-69	104260	0.0982	0.0621	-0.0604
	108-03	155-70	104258	0.1088	0.0547	-0.0182
	108-03	155-72	104288	0.0992	0.0613	-0.0523
	108-03	155-73	104256	0.1028	0.0604	-0.0566
	108-03	155-74	104266	0.1024	0.0507	-0.0238
	108-03	155-75	104282	0.1065	0.0592	-0.0464
	108-03	155-76	104239	0.1031	0.0633	-0.0532
	108-03	155-77	104281	0.1447	0.0387	0.0148
	108-03	155-78	104255	0.109	0.0553	-0.0289
	108-03	155-79	104069	0.1006	0.0597	-0.0486
	108-03	155-80	104253	0.1048	0.0596	-0.043
	108-03	155-81	104273	0.1057	0.0589	-0.034
	108-03	155-82	104249	0.1089	0.0549	-0.0193
	108-03	155-83	104249	0.0944	0.0628	-0.0616
	108-03	155-84	104277	0.1077	0.055	-0.0249
	108-03	155-85	104219	0.1105	0.0558	-0.0142
	108-03	163-01	104238	0.1048	0.0569	-0.0263
	108-03	163-02	104264	0.1026	0.0458	-0.0017
	108-03	163-03	104160	0.1028	0.0579	-0.0437
	108-03	163-04	104193	0.1045	0.0636	-0.0539
	108-03	163-05	104109	0.0999	0.0565	-0.0303
	108-03	163-06	104184	0.1003	0.0559	-0.0302
	108-03	164-01	104207	0.108	0.0548	-0.0159
	108-03	164-02	104235	0.1081	0.0552	-0.009
	108-03	164-03	104231	0.1131	0.0532	-0.0107
	108-03	164-04	104252	0.101	0.0567	-0.0329
	108-03	164-05	104222	0.0995	0.0603	-0.0414
	108-03	164-06	104228	0.1031	0.0496	-0.0137
	108-03	164-07	104231	0.0982	0.0575	-0.0328
	108-03	166-01	104254	0.1037	0.0446	0.0184
	108-03	166-02	104251	0.1083	0.0499	-0.01
	108-03	166-03	104241	0.1007	0.053	-0.0142
	108-03	166-04	104255	0.1026	0.0534	-0.0153
	108-03	166-05	104246	0.1067	0.0488	-0.0218
	108-03	166-06	104235	0.1014	0.046	-0.0034
	108-03	166-07	104218	0.1107	0.0527	-0.0123
	108-03	167-01	104267	0.096	0.0494	-0.0227
	108-03	167-02	104157	0.0993	0.0468	0.0011
	108-03	167-03	104243	0.0998	0.0499	-0.0018
	108-03	167-04	104242	0.1086	0.0468	0.0134
	108-03	167-05	104264	0.097	0.0521	-0.0209
	108-03	167-06	104226	0.0946	0.0536	-0.0285
	108-03	167-07	104201	0.104	0.0465	0.0062
	108-03	167-08	104230	0.0954	0.0539	-0.0351
	108-04	108-05	104217	0.1123	0.0312	0.0766
	108-04	108-06	104192	0.0987	0.0484	0.0007
	108-04	108-07	104221	0.1015	0.0577	-0.0555
	108-04	108-08	104210	0.1165	0.0288	0.0935
	108-04	108-09	104201	0.1222	0.0258	0.1105
	108-04	108-10	104189	0.1168	0.0343	0.0672
	108-04	110-01	104065	0.0941	0.0496	-0.0169
	108-04	110-02	102203	0.067	0.0823	-0.3735
	108-04	110-03	102127	0.0633	0.0786	-0.3584
	108-04	110-04	104188	0.1039	0.0589	-0.0434
	108-04	110-05	104192	0.1034	0.0499	-0.0165
	108-04	111-01	104105	0.0948	0.0568	-0.0381
	108-04	111-02	104202	0.1046	0.0588	-0.0593
	108-04	111-03	104193	0.1054	0.0587	-0.0596
	108-04	111-04	104214	0.1065	0.0557	-0.0554
	108-04	111-05	104199	0.103	0.0519	-0.0235
	108-04	111-06	104240	0.1036	0.0461	-0.0047
	108-04	111-07	104230	0.1088	0.0529	-0.044
	108-04	111-08	103078	0.0752	0.0806	-0.2692
	108-04	111-09	104233	0.1029	0.064	-0.0825
	108-04	111-10	104210	0.1055	0.0546	-0.0283
	108-04	111-11	104212	0.1122	0.0461	-0.019
	108-04	111-12	104217	0.0967	0.0522	-0.0395
	108-04	111-13	104232	0.1113	0.0478	-0.0173
	108-04	111-14	104234	0.1031	0.0678	-0.0872
	108-04	111-15	104242	0.1018	0.0487	-0.025
	108-04	111-16	104212	0.1011	0.0526	-0.0334
	108-04	111-17	104185	0.1039	0.0555	-0.0571
	108-04	111-18	104186	0.1111	0.0492	0.0005
	108-04	111-19	104196	0.0943	0.0507	-0.0296
	108-04	111-20	104239	0.0941	0.0514	-0.022
	108-04	111-21	104217	0.0927	0.0464	-0.0153
	108-04	111-22	104237	0.1091	0.0435	-0.0042
	108-04	111-23	104222	0.1011	0.0534	-0.0188
	108-04	111-24	104214	0.1058	0.0577	-0.058
	108-04	111-25	104244	0.1088	0.0498	0.0006
	108-04	111-26	104231	0.1052	0.0466	-0.0062
	108-04	111-27	104243	0.0966	0.0452	0.0027
	108-04	111-28	104208	0.1007	0.0533	-0.036
	108-04	111-29	104234	0.1062	0.0485	-0.0099
	108-04	111-30	104217	0.1022	0.0553	-0.0342
	108-04	111-31	104237	0.0943	0.0598	-0.0683
	108-04	111-32	104215	0.0941	0.0568	-0.0473
	108-04	111-33	104132	0.0987	0.0558	-0.0439
	108-04	111-34	104228	0.1043	0.0558	-0.0478
	108-04	111-35	103338	0.0913	0.0664	-0.0842
	108-04	111-36	104241	0.1017	0.0492	-0.0166
	108-04	111-37	104188	0.113	0.0533	-0.0063
	108-04	111-38	104245	0.1086	0.0562	-0.0368
	108-04	111-39	104235	0.1056	0.052	-0.0249
	108-04	111-40	104226	0.0982	0.0465	0.0006
	108-04	111-41	104241	0.1138	0.0418	-0.0067
	108-04	111-42	104223	0.1112	0.0486	-0.0128
	108-04	111-43	104157	0.0967	0.061	-0.0656
	108-04	111-44	104206	0.1016	0.038	0.0104
	108-04	111-45	104190	0.0969	0.0495	-0.021
	108-04	111-46	104198	0.1026	0.0436	0.0019
	108-04	111-47	104230	0.1051	0.0457	-0.0009
	108-04	111-48	104216	0.1034	0.0428	0.0102
	108-04	111-49	104144	0.0964	0.055	-0.0369
	108-04	111-51	104199	0.0985	0.0397	0.0188
	108-04	111-52	104230	0.1016	0.0431	-0.0043
	108-04	111-53	101641	0.0753	0.0627	-0.1733
	108-04	111-54	102732	0.0828	0.0617	-0.1253
	108-04	111-55	104036	0.0906	0.0471	-0.0164
	108-04	111-56	104032	0.1009	0.0445	0.0152
	108-04	111-57	104213	0.0969	0.0473	-0.021
	108-04	112-01	104204	0.1065	0.0462	0.0109
	108-04	112-02	104155	0.0974	0.0676	-0.077
	108-04	112-03	104174	0.0938	0.0506	-0.0295
	108-04	112-04	104168	0.096	0.047	-0.0091
	108-04	112-05	104212	0.1061	0.0531	-0.0287
	108-04	112-06	104212	0.0966	0.0461	-0.0215
	108-04	112-07	104199	0.0999	0.058	-0.0533
	108-04	112-08	103830	0.104	0.0482	-0.0016
	108-04	113-01	104113	0.1019	0.0503	-0.0218
	108-04	113-02	103547	0.0755	0.0707	-0.2211
	108-04	113-03	104114	0.1038	0.0543	-0.0185
	108-04	113-04	104184	0.1089	0.0503	-0.0132
	108-04	113-05	104149	0.1039	0.0513	-0.0122
	108-04	113-06	104178	0.0968	0.0529	-0.0322
	108-04	113-07	104150	0.0942	0.0612	-0.077
	108-04	125-01	104166	0.0951	0.064	-0.0785
	108-04	125-02	104237	0.1004	0.0547	-0.0441
	108-04	125-03	104224	0.104	0.0605	-0.0605
	108-04	125-04	104223	0.1009	0.0548	-0.0437
	108-04	125-05	104221	0.0999	0.0532	-0.0406
	108-04	125-06	104240	0.1006	0.0528	-0.0364
	108-04	125-07	104191	0.0981	0.0574	-0.0547
	108-04	127-01	104184	0.1039	0.0519	-0.0134
	108-04	127-02	104129	0.0995	0.0615	-0.0583
	108-04	127-03	104246	0.0994	0.0517	-0.0205
	108-04	127-04	104210	0.0907	0.0656	-0.0868
	108-04	128-01	104127	0.0966	0.0469	-0.0145
	108-04	128-02	104188	0.0979	0.0498	-0.0178
	108-04	128-03	104245	0.1027	0.0494	-0.0143
	108-04	128-04	104225	0.0942	0.0472	-0.0089
	108-04	128-05	103566	0.0934	0.0633	-0.0689
	108-04	128-06	104242	0.0951	0.0501	-0.0195
	108-04	128-07	104241	0.1019	0.0409	0.0229
	108-04	128-08	104232	0.1061	0.0466	-0.0095
	108-04	128-09	104233	0.1005	0.0433	0.0172
	108-04	128-10	104232	0.1044	0.0487	-0.0165
	108-04	128-11	104246	0.0933	0.0618	-0.0738
	108-04	137-01	103552	0.0934	0.0603	-0.0666
	108-04	137-02	104187	0.0914	0.053	-0.0415
	108-04	137-03	104167	0.096	0.0595	-0.0732
	108-04	146-01	104128	0.1051	0.0436	0.0063
	108-04	146-02	104190	0.0924	0.0583	-0.051
	108-04	146-03	104129	0.0916	0.055	-0.0413
	108-04	146-04	104214	0.1018	0.0544	-0.05
	108-04	146-05	104181	0.0988	0.0563	-0.042
	108-04	146-06	104125	0.0952	0.0648	-0.082
	108-04	147-01	104218	0.1013	0.0493	-0.0153
	108-04	147-02	104220	0.1081	0.0489	-0.0219
	108-04	147-03	104241	0.0939	0.0506	-0.0274
	108-04	147-04	104224	0.1068	0.0438	-0.0102
	108-04	147-05	104176	0.0947	0.0553	-0.0515
	108-04	147-06	104216	0.1009	0.0509	-0.0344
	108-04	147-07	104126	0.1018	0.0524	-0.0288
	108-04	149-01	104139	0.0989	0.0522	-0.0249
	108-04	149-02	104166	0.0982	0.0559	-0.0383
	108-04	149-03	104199	0.0923	0.0525	-0.0339
	108-04	149-04	103998	0.0929	0.0574	-0.0575
	108-04	149-05	104106	0.0935	0.0556	-0.0414
	108-04	149-06	104160	0.101	0.0474	-0.0075
	108-04	149-07	104194	0.1034	0.0527	-0.0257
	108-04	149-08	104206	0.1086	0.0456	0.0069
	108-04	149-09	104213	0.1085	0.0495	-0.0215
	108-04	149-10	104193	0.1069	0.0508	-0.0253
	108-04	149-11	104218	0.0993	0.0477	-0.0173
	108-04	149-12	104234	0.0971	0.0471	-0.0195
	108-04	149-13	104234	0.094	0.0513	-0.0447
	108-04	149-14	104212	0.1001	0.0521	-0.0346
	108-04	149-15	104157	0.1001	0.0465	0.0076
	108-04	149-16	104234	0.1006	0.0494	-0.0251
	108-04	149-17	104233	0.0967	0.0524	-0.0255
	108-04	149-18	104216	0.1083	0.0378	0.025
	108-04	149-19	104156	0.0979	0.0514	-0.0204
	108-04	149-20	104212	0.1001	0.0529	-0.0379
	108-04	149-21	104069	0.0926	0.0461	-0.0057
	108-04	149-22	104219	0.1031	0.0494	-0.0102
	108-04	149-23	104210	0.1036	0.047	-0.0147
	108-04	149-24	104210	0.1042	0.0535	-0.0395
	108-04	149-25	104235	0.0989	0.0468	-0.0066
	108-04	149-26	104230	0.1027	0.0601	-0.0495
	108-04	149-27	104212	0.1025	0.0551	-0.0432
	108-04	149-28	104223	0.1045	0.0447	-0.0001
	108-04	149-29	104232	0.101	0.0447	0.0003
	108-04	149-30	104247	0.097	0.0575	-0.0653
	108-04	149-31	104230	0.1023	0.0463	-0.0099
	108-04	149-32	104231	0.1051	0.049	-0.014
	108-04	149-33	104224	0.1049	0.0418	0.0131
	108-04	149-34	104227	0.1069	0.0473	-0.0104
	108-04	149-35	104224	0.1001	0.0441	-0.0027
	108-04	149-36	104178	0.1041	0.0497	-0.0164
	108-04	149-37	104230	0.1675	0.0163	0.035
	108-04	149-38	104201	0.1005	0.0448	-0.006
	108-04	149-39	104194	0.1021	0.057	-0.0582
	108-04	149-40	104228	0.1017	0.047	-0.0137
	108-04	149-41	104224	0.1107	0.0455	0.0146
	108-04	149-42	104242	0.0965	0.0494	-0.0249
	108-04	149-43	104203	0.0976	0.0526	-0.0372
	108-04	149-44	104234	0.0998	0.0496	-0.0225
	108-04	149-45	104231	0.1216	0.0419	-0.0068
	108-04	149-46	104199	0.105	0.0597	-0.0635
	108-04	149-47	104220	0.096	0.0534	-0.0441
	108-04	149-48	104164	0.1011	0.0609	-0.0677
	108-04	149-49	104205	0.1032	0.0468	-0.0173
	108-04	149-51	104236	0.101	0.0404	0.0149
	108-04	149-52	104067	0.099	0.0452	-0.0073
	108-04	149-53	103957	0.0907	0.0481	-0.0141
	108-04	149-54	104226	0.1023	0.0537	-0.0435
	108-04	149-55	104230	0.1031	0.0491	-0.0307
	108-04	149-56	104223	0.0997	0.0503	-0.0065
	108-04	149-57	104121	0.1006	0.0542	-0.0201
	108-04	149-58	104210	0.0942	0.0463	-0.0055
	108-04	149-59	104198	0.1006	0.0495	-0.0022
	108-04	149-60	104214	0.095	0.052	-0.0312
	108-04	149-61	104219	0.0973	0.0505	-0.0382
	108-04	149-62	104231	0.0976	0.0425	0.0002
	108-04	154-01	104233	0.1046	0.0522	-0.0347
	108-04	154-02	104245	0.1004	0.0461	-0.0131
	108-04	154-03	104228	0.0995	0.0456	-0.0099
	108-04	154-04	104229	0.0989	0.0528	-0.0438
	108-04	154-05	104220	0.0955	0.0621	-0.0592
	108-04	154-06	104179	0.0908	0.0517	-0.0452
	108-04	154-07	104205	0.1047	0.0427	-0.0015
	108-04	154-08	104227	0.1043	0.0509	-0.0308
	108-04	154-09	104234	0.1009	0.0567	-0.0451
	108-04	154-10	104200	0.0985	0.0548	-0.0342
	108-04	154-11	104187	0.1028	0.0517	-0.0294
	108-04	154-12	104223	0.106	0.0429	0.0173
	108-04	154-13	104209	0.0953	0.0608	-0.0603
	108-04	154-14	104215	0.0899	0.0491	-0.0273
	108-04	154-15	104221	0.0955	0.0592	-0.0559
	108-04	154-16	104207	0.0986	0.05	-0.019
	108-04	154-17	104243	0.1118	0.0526	-0.0233
	108-04	154-18	104191	0.107	0.0457	-0.0014
	108-04	154-19	104163	0.0948	0.0506	-0.0349
	108-04	154-20	104229	0.0965	0.0507	-0.0309
	108-04	154-21	104215	0.111	0.0516	-0.0102
	108-04	154-22	104187	0.1021	0.051	-0.03
	108-04	154-23	104193	0.1063	0.0515	-0.026
	108-04	154-24	104226	0.1112	0.0413	0.0197
	108-04	154-25	104215	0.0944	0.0512	-0.0528
	108-04	154-26	104197	0.0973	0.054	-0.0352
	108-04	154-27	104205	0.0965	0.0519	-0.036
	108-04	154-28	104198	0.0918	0.0569	-0.0701
	108-04	154-29	104236	0.1042	0.0463	-0.0152
	108-04	154-30	104235	0.0984	0.0563	-0.0513
	108-04	154-31	104222	0.1123	0.0362	0.0357
	108-04	154-32	104231	0.1049	0.0529	-0.0374
	108-04	154-33	104247	0.0963	0.0512	-0.039
	108-04	154-34	104204	0.0944	0.0596	-0.073
	108-04	154-35	104237	0.105	0.0485	-0.0319
	108-04	154-36	104206	0.0944	0.0652	-0.0807
	108-04	154-37	104209	0.0975	0.05	-0.0263
	108-04	154-38	104223	0.0948	0.056	-0.0491
	108-04	154-39	104233	0.1036	0.05	-0.0199
	108-04	154-40	103980	0.0911	0.0477	-0.0119
	108-04	154-41	104167	0.1038	0.0576	-0.0523
	108-04	154-42	103909	0.0954	0.0503	-0.016
	108-04	154-43	104190	0.1039	0.0516	-0.0371
	108-04	154-44	104226	0.1018	0.0507	-0.0135
	108-04	154-45	104228	0.1004	0.0526	-0.0356
	108-04	154-46	104214	0.1051	0.0546	-0.0472
	108-04	154-47	104228	0.1104	0.0445	0.0121
	108-04	155-01	104238	0.1042	0.0531	-0.0362
	108-04	155-02	104204	0.0848	0.0671	-0.1115
	108-04	155-03	104229	0.0969	0.0488	-0.0275
	108-04	155-04	104239	0.1005	0.0579	-0.0421
	108-04	155-05	104222	0.0955	0.0564	-0.0445
	108-04	155-06	104245	0.0941	0.0591	-0.0653
	108-04	155-07	104227	0.0968	0.058	-0.0456
	108-04	155-08	104229	0.0993	0.0568	-0.0479
	108-04	155-09	104244	0.0988	0.0604	-0.0624
	108-04	155-10	104172	0.1002	0.057	-0.0463
	108-04	155-11	104220	0.0971	0.0535	-0.0438
	108-04	155-12	104229	0.0951	0.0539	-0.0507
	108-04	155-13	104244	0.0968	0.0591	-0.0657
	108-04	155-14	104234	0.0849	0.0643	-0.1125
	108-04	155-15	104236	0.0937	0.0628	-0.0834
	108-04	155-16	104233	0.1014	0.0492	-0.0319
	108-04	155-17	104216	0.0954	0.0629	-0.0879
	108-04	155-18	104214	0.0947	0.0603	-0.0543
	108-04	155-19	104217	0.1001	0.0498	-0.0239
	108-04	155-20	104232	0.1049	0.0578	-0.0587
	108-04	155-21	104039	0.0956	0.0621	-0.0704
	108-04	155-22	104218	0.1055	0.0563	-0.0575
	108-04	155-23	104185	0.0834	0.064	-0.0945
	108-04	155-24	103503	0.0827	0.0721	-0.1902
	108-04	155-25	104236	0.0936	0.0543	-0.0482
	108-04	155-26	103827	0.0917	0.0715	-0.1247
	108-04	155-27	104189	0.0934	0.0535	-0.0499
	108-04	155-28	104184	0.1061	0.0558	-0.0397
	108-04	155-29	103947	0.0674	0.0878	-0.4163
	108-04	155-30	104192	0.1161	0.0519	-0.0124
	108-04	155-31	104058	0.0712	0.0852	-0.2969
	108-04	155-32	104230	0.101	0.0645	-0.0786
	108-04	155-33	104224	0.0989	0.0622	-0.0808
	108-04	155-34	104217	0.0983	0.0617	-0.0697
	108-04	155-35	104229	0.1011	0.0594	-0.0674
	108-04	155-36	104257	0.1075	0.0542	-0.03
	108-04	155-37	104260	0.1038	0.0592	-0.0609
	108-04	155-38	104226	0.0565	0.0912	-0.5233
	108-04	155-39	104234	0.1041	0.0523	-0.037
	108-04	155-40	104226	0.1006	0.0459	-0.023
	108-04	155-41	104238	0.1045	0.0596	-0.0645
	108-04	155-42	104247	0.0987	0.0542	-0.0505
	108-04	155-43	104241	0.108	0.0554	-0.0407
	108-04	155-44	104225	0.1086	0.0534	-0.0351
	108-04	155-45	104215	0.1037	0.0566	-0.0385
	108-04	155-46	104239	0.1047	0.0496	-0.0232
	108-04	155-47	104223	0.1044	0.0532	-0.0314
	108-04	155-48	104207	0.1	0.049	-0.0215
	108-04	155-49	104223	0.1067	0.0529	-0.0271
	108-04	155-51	104196	0.1067	0.0541	-0.0304
	108-04	155-52	104222	0.097	0.0544	-0.0578
	108-04	155-53	104223	0.0931	0.0536	-0.0515
	108-04	155-54	104204	0.1055	0.0564	-0.0408
	108-04	155-55	103415	0.0946	0.0659	-0.0828
	108-04	155-56	104249	0.1028	0.0516	-0.0213
	108-04	155-57	104240	0.1078	0.0543	-0.0229
	108-04	155-58	104221	0.104	0.0551	-0.0423
	108-04	155-59	104200	0.0967	0.0568	-0.0481
	108-04	155-60	104201	0.0838	0.0691	-0.1411
	108-04	155-61	104225	0.1125	0.0508	-0.0165
	108-04	155-62	104230	0.1016	0.0618	-0.0774
	108-04	155-63	104242	0.1128	0.0497	-0.0133
	108-04	155-64	104237	0.1058	0.0484	-0.022
	108-04	155-65	104240	0.0959	0.0604	-0.0573
	108-04	155-66	104233	0.1021	0.0596	-0.0658
	108-04	155-67	102899	0.0853	0.0685	-0.1388
	108-04	155-68	104239	0.102	0.054	-0.0521
	108-04	155-69	104233	0.0936	0.0598	-0.0693
	108-04	155-70	104228	0.1006	0.055	-0.044
	108-04	155-72	104262	0.096	0.0578	-0.0535
	108-04	155-73	104231	0.0982	0.0561	-0.0573
	108-04	155-74	104238	0.0981	0.0485	-0.0313
	108-04	155-75	104252	0.0979	0.0566	-0.0619
	108-04	155-76	104212	0.1	0.0611	-0.0593
	108-04	155-77	104252	0.1436	0.036	0.0168
	108-04	155-78	104225	0.1074	0.0548	-0.038
	108-04	155-79	104041	0.0942	0.0596	-0.0697
	108-04	155-80	104225	0.0972	0.0587	-0.0629
	108-04	155-81	104243	0.0988	0.0576	-0.0508
	108-04	155-82	104222	0.1087	0.0549	-0.0275
	108-04	155-83	104222	0.0888	0.0632	-0.0818
	108-04	155-84	104251	0.1071	0.0552	-0.0351
	108-04	155-85	104189	0.1063	0.0526	-0.0174
	108-04	163-01	104211	0.0988	0.0583	-0.0525
	108-04	163-02	104236	0.0994	0.0505	-0.0344
	108-04	163-03	104132	0.1037	0.0575	-0.0485
	108-04	163-04	104161	0.0984	0.0675	-0.0744
	108-04	163-05	104076	0.0955	0.0523	-0.0212
	108-04	163-06	104170	0.0934	0.0568	-0.0555
	108-04	164-01	104180	0.1046	0.0504	-0.0125
	108-04	164-02	104205	0.1049	0.0552	-0.0226
	108-04	164-03	104201	0.1079	0.0475	-0.0056
	108-04	164-04	104218	0.0996	0.0516	-0.0239
	108-04	164-05	104191	0.0902	0.0496	-0.0258
	108-04	164-06	104202	0.1066	0.0462	-0.0009
	108-04	164-07	104203	0.0954	0.0595	-0.0541
	108-04	166-01	104226	0.1053	0.0506	-0.0091
	108-04	166-02	104224	0.1068	0.0487	-0.0159
	108-04	166-03	104212	0.103	0.0513	-0.0108
	108-04	166-04	104226	0.095	0.0522	-0.0331
	108-04	166-05	104218	0.1099	0.0495	-0.0261
	108-04	166-06	104207	0.103	0.0494	-0.0211
	108-04	166-07	104190	0.1078	0.0529	-0.0264
	108-04	167-01	104237	0.099	0.052	-0.0353
	108-04	167-02	104130	0.0978	0.0507	-0.0245
	108-04	167-03	104215	0.1021	0.0502	-0.002
	108-04	167-04	104211	0.0991	0.0456	-0.0074
	108-04	167-05	104233	0.098	0.0511	-0.0092
	108-04	167-06	104196	0.0917	0.0508	-0.0313
	108-04	167-07	104179	0.1079	0.0457	0.0096
	108-04	167-08	104200	0.1015	0.0553	-0.0214
	108-05	108-06	104237	0.113	0.0303	0.0795
	108-05	108-07	104259	0.1158	0.0411	0.0574
	108-05	108-08	104254	0.1215	0.0193	0.1508
	108-05	108-09	104244	0.1264	0.0281	0.1213
	108-05	108-10	104228	0.1174	0.0345	0.0833
	108-05	110-01	104110	0.0977	0.0466	-0.0075
	108-05	110-02	102237	0.0721	0.0744	-0.3466
	108-05	110-03	102176	0.0712	0.0686	-0.3136
	108-05	110-04	104233	0.1109	0.0454	0.0305
	108-05	110-05	104237	0.1135	0.0418	0.0543
	108-05	111-01	104153	0.1081	0.0521	-0.0162
	108-05	111-02	104247	0.1134	0.0508	0.0126
	108-05	111-03	104237	0.1096	0.0534	-0.0064
	108-05	111-04	104248	0.1104	0.0447	0.0182
	108-05	111-05	104240	0.1104	0.0509	0.0144
	108-05	111-06	104285	0.1089	0.0445	0.0325
	108-05	111-07	104274	0.1137	0.0501	0.0007
	108-05	111-08	103114	0.0774	0.0759	-0.2688
	108-05	111-09	104276	0.1103	0.0489	0.0144
	108-05	111-10	104257	0.108	0.0538	-0.0019
	108-05	111-11	104259	0.1219	0.0422	0.0362
	108-05	111-12	104263	0.1075	0.055	-0.0056
	108-05	111-13	104278	0.1134	0.0405	0.0363
	108-05	111-14	104278	0.1109	0.0536	0.006
	108-05	111-15	104287	0.1132	0.0391	0.0543
	108-05	111-16	104251	0.1109	0.039	0.0581
	108-05	111-17	104232	0.1072	0.0522	-0.0128
	108-05	111-18	104236	0.1226	0.0439	0.0622
	108-05	111-19	104244	0.1027	0.0497	-0.0014
	108-05	111-20	104283	0.1066	0.0455	0.0125
	108-05	111-21	104262	0.105	0.0472	0.0118
	108-05	111-22	104282	0.1305	0.0451	0.0512
	108-05	111-23	104268	0.1046	0.0425	0.0228
	108-05	111-24	104257	0.1139	0.0474	0.0208
	108-05	111-25	104290	0.1067	0.0386	0.0499
	108-05	111-26	104278	0.1093	0.0387	0.0522
	108-05	111-27	104286	0.1028	0.0511	-0.0121
	108-05	111-28	104247	0.1019	0.0487	0.0075
	108-05	111-29	104280	0.1023	0.0414	0.0314
	108-05	111-30	104261	0.1065	0.0549	-0.0118
	108-05	111-31	104283	0.0889	0.0556	-0.0865
	108-05	111-32	104265	0.1025	0.0462	0.005
	108-05	111-33	104179	0.1034	0.0521	-0.0061
	108-05	111-34	104273	0.1131	0.0477	0.0233
	108-05	111-35	103380	0.1102	0.0526	-0.0112
	108-05	111-36	104288	0.1082	0.0518	0.0081
	108-05	111-37	104231	0.113	0.0568	-0.0052
	108-05	111-38	104290	0.1121	0.0466	0.0293
	108-05	111-39	104278	0.1108	0.0484	0.0211
	108-05	111-40	104269	0.1022	0.0413	0.0244
	108-05	111-41	104276	0.1279	0.0443	0.0317
	108-05	111-42	104265	0.1157	0.0414	0.0442
	108-05	111-43	104201	0.1056	0.0602	-0.0354
	108-05	111-44	104252	0.1152	0.0428	0.0378
	108-05	111-45	104236	0.1022	0.0387	0.0405
	108-05	111-46	104243	0.1095	0.0384	0.0543
	108-05	111-47	104274	0.1102	0.0382	0.0577
	108-05	111-48	104259	0.1029	0.0368	0.0519
	108-05	111-49	104179	0.101	0.0427	0.0169
	108-05	111-51	104244	0.1058	0.0366	0.0564
	108-05	111-52	104273	0.1142	0.0397	0.0533
	108-05	111-53	101672	0.0822	0.0553	-0.1464
	108-05	111-54	102772	0.0858	0.0539	-0.11
	108-05	111-55	104081	0.1044	0.047	0.0064
	108-05	111-56	104079	0.1036	0.0404	0.0297
	108-05	111-57	104259	0.1063	0.0423	0.0372
	108-05	112-01	104243	0.1087	0.0424	0.0391
	108-05	112-02	104199	0.0948	0.0565	-0.0578
	108-05	112-03	104218	0.1034	0.0463	0.0123
	108-05	112-04	104212	0.1073	0.0449	0.0237
	108-05	112-05	104256	0.1123	0.0509	0.0144
	108-05	112-06	104254	0.1072	0.049	0.0103
	108-05	112-07	104245	0.1057	0.0565	-0.0159
	108-05	112-08	103871	0.1148	0.0493	0.0242
	108-05	113-01	104158	0.1119	0.0464	0.0342
	108-05	113-02	103587	0.078	0.0644	-0.212
	108-05	113-03	104161	0.0973	0.0458	-0.003
	108-05	113-04	104229	0.1097	0.0473	0.0215
	108-05	113-05	104187	0.1123	0.0495	0.017
	108-05	113-06	104224	0.1065	0.0473	0.0141
	108-05	113-07	104199	0.1102	0.0479	0.0238
	108-05	125-01	104209	0.1029	0.0643	-0.0588
	108-05	125-02	104283	0.1097	0.0457	0.0308
	108-05	125-03	104270	0.1124	0.0481	0.0264
	108-05	125-04	104268	0.1083	0.052	0.005
	108-05	125-05	104266	0.1106	0.0548	-0.0024
	108-05	125-06	104283	0.1078	0.0568	-0.0136
	108-05	125-07	104236	0.1067	0.0587	-0.0217
	108-05	127-01	104231	0.1138	0.037	0.0665
	108-05	127-02	104175	0.1088	0.0534	-0.0076
	108-05	127-03	104293	0.1168	0.0409	0.0561
	108-05	127-04	104256	0.0961	0.062	-0.0717
	108-05	128-01	104171	0.1067	0.0455	0.0262
	108-05	128-02	104233	0.1106	0.0434	0.0366
	108-05	128-03	104290	0.1135	0.0468	0.0354
	108-05	128-04	104269	0.0975	0.0468	-0.0067
	108-05	128-05	103608	0.1009	0.0518	-0.0259
	108-05	128-06	104287	0.1115	0.047	0.0201
	108-05	128-07	104283	0.1122	0.0454	0.0344
	108-05	128-08	104276	0.1156	0.0463	0.0311
	108-05	128-09	104276	0.1039	0.0451	0.0139
	108-05	128-10	104275	0.1102	0.0486	0.0174
	108-05	128-11	104290	0.1014	0.0446	0.0136
	108-05	137-01	103595	0.1011	0.058	-0.0647
	108-05	137-02	104232	0.1054	0.0551	-0.0195
	108-05	137-03	104205	0.1094	0.0602	-0.0238
	108-05	146-01	104175	0.1144	0.0464	0.0341
	108-05	146-02	104236	0.0976	0.0573	-0.0545
	108-05	146-03	104173	0.0956	0.0486	-0.0217
	108-05	146-04	104262	0.1144	0.0477	0.0235
	108-05	146-05	104225	0.1108	0.0515	0.0062
	108-05	146-06	104163	0.101	0.0523	-0.0162
	108-05	147-01	104264	0.1123	0.0422	0.0488
	108-05	147-02	104264	0.1146	0.0451	0.0269
	108-05	147-03	104286	0.1066	0.0494	0.005
	108-05	147-04	104273	0.1187	0.0393	0.0504
	108-05	147-05	104222	0.1093	0.0526	0.0044
	108-05	147-06	104264	0.1079	0.0438	0.0284
	108-05	147-07	104171	0.1051	0.0471	0.0192
	108-05	149-01	104182	0.1022	0.051	-0.0085
	108-05	149-02	104208	0.1048	0.0505	-0.0041
	108-05	149-03	104245	0.1056	0.048	0.0046
	108-05	149-04	104041	0.1039	0.0557	-0.0518
	108-05	149-05	104141	0.1032	0.0592	-0.0602
	108-05	149-06	104204	0.1194	0.045	0.0516
	108-05	149-07	104236	0.1177	0.051	0.0273
	108-05	149-08	104251	0.1168	0.043	0.052
	108-05	149-09	104258	0.1154	0.0404	0.0477
	108-05	149-10	104239	0.1135	0.0415	0.0444
	108-05	149-11	104263	0.1051	0.044	0.0299
	108-05	149-12	104277	0.1082	0.0447	0.0325
	108-05	149-13	104279	0.1049	0.0516	-0.0006
	108-05	149-14	104252	0.1124	0.0447	0.0391
	108-05	149-15	104201	0.1092	0.0543	-0.0149
	108-05	149-16	104277	0.1125	0.0442	0.039
	108-05	149-17	104279	0.1071	0.0578	-0.03
	108-05	149-18	104259	0.114	0.0403	0.0453
	108-05	149-19	104204	0.1138	0.0499	0.0149
	108-05	149-20	104256	0.1014	0.0512	-0.0047
	108-05	149-21	104114	0.1018	0.0416	0.0077
	108-05	149-22	104263	0.1182	0.0495	0.0315
	108-05	149-23	104254	0.1156	0.0386	0.0608
	108-05	149-24	104254	0.1072	0.0459	0.0189
	108-05	149-25	104280	0.1185	0.0463	0.0425
	108-05	149-26	104274	0.1033	0.0528	-0.0131
	108-05	149-27	104258	0.1106	0.0439	0.0374
	108-05	149-28	104270	0.1179	0.0439	0.0488
	108-05	149-29	104277	0.1122	0.0406	0.0563
	108-05	149-30	104292	0.1084	0.0468	0.0218
	108-05	149-31	104277	0.1187	0.0432	0.0537
	108-05	149-32	104275	0.1148	0.0496	0.0239
	108-05	149-33	104273	0.109	0.0441	0.0322
	108-05	149-34	104272	0.1097	0.0499	0.0074
	108-05	149-35	104268	0.1107	0.0502	0.0163
	108-05	149-36	104223	0.113	0.0453	0.0387
	108-05	149-37	104277	0.1885	0.0138	0.101
	108-05	149-38	104242	0.1158	0.0411	0.0575
	108-05	149-39	104236	0.1126	0.0523	0.0045
	108-05	149-40	104273	0.1148	0.0442	0.043
	108-05	149-41	104268	0.1152	0.0529	0.0159
	108-05	149-42	104286	0.1098	0.0481	0.022
	108-05	149-43	104247	0.1011	0.0492	0.0036
	108-05	149-44	104277	0.1105	0.0401	0.0552
	108-05	149-45	104275	0.1341	0.0396	0.0464
	108-05	149-46	104233	0.1144	0.0525	0.0069
	108-05	149-47	104265	0.1071	0.0551	-0.0066
	108-05	149-48	104206	0.1072	0.054	-0.0043
	108-05	149-49	104249	0.1112	0.0391	0.0484
	108-05	149-51	104282	0.1151	0.043	0.0512
	108-05	149-52	104113	0.1123	0.0475	0.0305
	108-05	149-53	104002	0.1044	0.0531	-0.0238
	108-05	149-54	104270	0.1075	0.0473	0.0144
	108-05	149-55	104275	0.1228	0.0501	0.0258
	108-05	149-56	104270	0.1077	0.0525	-0.0132
	108-05	149-57	104164	0.1022	0.0508	-0.0173
	108-05	149-58	104257	0.1124	0.0523	0.001
	108-05	149-59	104245	0.1107	0.0502	0.0026
	108-05	149-60	104258	0.1099	0.0475	0.0186
	108-05	149-61	104267	0.1116	0.0514	0.0089
	108-05	149-62	104277	0.1064	0.0416	0.041
	108-05	154-01	104279	0.1173	0.0524	0.012
	108-05	154-02	104288	0.1132	0.0489	0.0225
	108-05	154-03	104271	0.1081	0.0432	0.0368
	108-05	154-04	104275	0.103	0.0451	0.0171
	108-05	154-05	104262	0.1082	0.0655	-0.0665
	108-05	154-06	104217	0.1014	0.0491	0.003
	108-05	154-07	104245	0.1149	0.0465	0.0248
	108-05	154-08	104271	0.1092	0.0465	0.0178
	108-05	154-09	104278	0.112	0.0554	-0.0006
	108-05	154-10	104245	0.1079	0.0426	0.0327
	108-05	154-11	104232	0.1065	0.0491	0.0108
	108-05	154-12	104269	0.1041	0.0445	0.0274
	108-05	154-13	104254	0.1029	0.0555	-0.0309
	108-05	154-14	104260	0.0994	0.0536	-0.0271
	108-05	154-15	104264	0.1034	0.0558	-0.0286
	108-05	154-16	104258	0.1056	0.0454	0.0214
	108-05	154-17	104286	0.1107	0.0467	0.0195
	108-05	154-18	104237	0.1162	0.0398	0.0586
	108-05	154-19	104206	0.1109	0.0476	0.0276
	108-05	154-20	104274	0.1032	0.0469	0.0155
	108-05	154-21	104257	0.1161	0.0454	0.0442
	108-05	154-22	104232	0.1034	0.0494	0.0018
	108-05	154-23	104240	0.1072	0.0397	0.0424
	108-05	154-24	104269	0.1104	0.0416	0.037
	108-05	154-25	104260	0.1126	0.0471	0.0218
	108-05	154-26	104244	0.1088	0.0518	0.0007
	108-05	154-27	104251	0.1109	0.0494	0.0203
	108-05	154-28	104247	0.1129	0.0428	0.0476
	108-05	154-29	104281	0.1129	0.0449	0.0284
	108-05	154-30	104281	0.1145	0.0584	-0.0046
	108-05	154-31	104267	0.1148	0.0422	0.0364
	108-05	154-32	104272	0.1214	0.0465	0.0404
	108-05	154-33	104290	0.1105	0.0494	0.0183
	108-05	154-34	104256	0.1096	0.0576	-0.0103
	108-05	154-35	104284	0.12	0.0492	0.0167
	108-05	154-36	104250	0.1044	0.0668	-0.0702
	108-05	154-37	104254	0.1066	0.043	0.036
	108-05	154-38	104268	0.0987	0.0553	-0.0304
	108-05	154-39	104276	0.1096	0.0453	0.0311
	108-05	154-40	104024	0.1014	0.052	-0.0324
	108-05	154-41	104212	0.1109	0.0585	-0.0165
	108-05	154-42	103953	0.1004	0.0588	-0.0504
	108-05	154-43	104235	0.1093	0.0499	0.0034
	108-05	154-44	104270	0.1022	0.0455	0.0124
	108-05	154-45	104273	0.1096	0.0472	0.0254
	108-05	154-46	104261	0.1076	0.0458	0.0152
	108-05	154-47	104273	0.1104	0.0457	0.0277
	108-05	155-01	104285	0.1079	0.0481	0.013
	108-05	155-02	104244	0.1023	0.0647	-0.0891
	108-05	155-03	104274	0.1025	0.049	0.0058
	108-05	155-04	104280	0.1002	0.0499	-0.0107
	108-05	155-05	104267	0.1048	0.052	-0.0119
	108-05	155-06	104290	0.1024	0.0547	-0.0189
	108-05	155-07	104273	0.097	0.0507	-0.0243
	108-05	155-08	104273	0.0964	0.0511	-0.0143
	108-05	155-09	104289	0.1114	0.0564	-0.0072
	108-05	155-10	104217	0.1034	0.0492	0.0048
	108-05	155-11	104263	0.1033	0.0505	0.0039
	108-05	155-12	104268	0.1061	0.0486	0.0145
	108-05	155-13	104289	0.1083	0.0551	-0.0039
	108-05	155-14	104279	0.0985	0.0577	-0.0799
	108-05	155-15	104279	0.1067	0.055	-0.0093
	108-05	155-16	104279	0.1112	0.0476	0.0156
	108-05	155-17	104262	0.1109	0.0542	0.0013
	108-05	155-18	104258	0.0948	0.0544	-0.0485
	108-05	155-19	104262	0.1068	0.0485	0.0165
	108-05	155-20	104277	0.1142	0.0426	0.04
	108-05	155-21	104084	0.0977	0.0575	-0.0429
	108-05	155-22	104262	0.1168	0.0487	0.0173
	108-05	155-23	104227	0.1003	0.0572	-0.0561
	108-05	155-24	103548	0.0831	0.0645	-0.1806
	108-05	155-25	104281	0.1087	0.0492	0.0144
	108-05	155-26	103871	0.0927	0.0645	-0.1172
	108-05	155-27	104235	0.1025	0.0503	0.003
	108-05	155-28	104226	0.1041	0.0466	0.015
	108-05	155-29	103993	0.0695	0.0811	-0.4056
	108-05	155-30	104237	0.1083	0.0447	0.0221
	108-05	155-31	104101	0.0811	0.076	-0.2558
	108-05	155-32	104275	0.1081	0.0579	-0.0149
	108-05	155-33	104270	0.1081	0.0526	-0.0007
	108-05	155-34	104262	0.107	0.0545	-0.0073
	108-05	155-35	104273	0.1125	0.0546	-0.002
	108-05	155-36	104302	0.1124	0.0523	0.01
	108-05	155-37	104305	0.1138	0.0509	0.0141
	108-05	155-38	104270	0.0625	0.0813	-0.4796
	108-05	155-39	104285	0.1137	0.0482	0.0201
	108-05	155-40	104271	0.1114	0.0467	0.017
	108-05	155-41	104283	0.1134	0.0442	0.0347
	108-05	155-42	104292	0.1106	0.0507	0.0098
	108-05	155-43	104285	0.1123	0.0506	0.0094
	108-05	155-44	104270	0.1053	0.0445	0.0158
	108-05	155-45	104259	0.1049	0.0471	0.0161
	108-05	155-46	104283	0.1088	0.0495	0.0078
	108-05	155-47	104269	0.1091	0.0478	0.0211
	108-05	155-48	104248	0.1059	0.0495	0.0106
	108-05	155-49	104268	0.1058	0.0466	0.0181
	108-05	155-51	104233	0.1071	0.0484	0.0152
	108-05	155-52	104265	0.1108	0.0493	0.0124
	108-05	155-53	104266	0.103	0.0495	0.0073
	108-05	155-54	104246	0.1069	0.0544	-0.0059
	108-05	155-55	103454	0.0912	0.0562	-0.0729
	108-05	155-56	104293	0.1058	0.0482	0.0148
	108-05	155-57	104285	0.1074	0.0469	0.023
	108-05	155-58	104265	0.1058	0.0496	0.0061
	108-05	155-59	104245	0.0951	0.0464	-0.0042
	108-05	155-60	104243	0.0972	0.0631	-0.1109
	108-05	155-61	104270	0.1053	0.0448	0.015
	108-05	155-62	104274	0.1092	0.0522	-0.0008
	108-05	155-63	104288	0.1103	0.0445	0.0236
	108-05	155-64	104282	0.1111	0.0487	0.0099
	108-05	155-65	104285	0.0956	0.0544	-0.0406
	108-05	155-66	104279	0.1177	0.0554	0.0054
	108-05	155-67	102941	0.091	0.0483	-0.0627
	108-05	155-68	104283	0.1127	0.0494	0.0101
	108-05	155-69	104276	0.1033	0.0564	-0.0233
	108-05	155-70	104273	0.1027	0.048	0.011
	108-05	155-72	104302	0.1012	0.0573	-0.0339
	108-05	155-73	104279	0.1067	0.0518	0
	108-05	155-74	104286	0.1061	0.0429	0.028
	108-05	155-75	104296	0.1134	0.051	0.0137
	108-05	155-76	104255	0.1018	0.0545	-0.0212
	108-05	155-77	104297	0.1419	0.03	0.0552
	108-05	155-78	104269	0.1096	0.0491	0.0113
	108-05	155-79	104084	0.1099	0.058	-0.0145
	108-05	155-80	104269	0.1097	0.0533	0.0051
	108-05	155-81	104288	0.1008	0.0535	-0.0164
	108-05	155-82	104265	0.1081	0.0459	0.028
	108-05	155-83	104266	0.099	0.0565	-0.0435
	108-05	155-84	104293	0.1072	0.0451	0.0262
	108-05	155-85	104232	0.104	0.0477	0.0126
	108-05	163-01	104255	0.1014	0.0442	0.0182
	108-05	163-02	104282	0.117	0.0448	0.0429
	108-05	163-03	104175	0.107	0.0474	0.0198
	108-05	163-04	104208	0.1023	0.0691	-0.0962
	108-05	163-05	104126	0.1065	0.0497	-0.0059
	108-05	163-06	104198	0.1027	0.0537	-0.0164
	108-05	164-01	104224	0.1088	0.0405	0.0488
	108-05	164-02	104250	0.1066	0.0449	0.0213
	108-05	164-03	104247	0.1092	0.0425	0.0367
	108-05	164-04	104262	0.1052	0.0402	0.0402
	108-05	164-05	104233	0.0921	0.0472	-0.0195
	108-05	164-06	104244	0.1183	0.0416	0.059
	108-05	164-07	104247	0.1038	0.0464	0.0056
	108-05	166-01	104272	0.1068	0.0405	0.0429
	108-05	166-02	104269	0.1199	0.043	0.0516
	108-05	166-03	104258	0.1023	0.0519	-0.0145
	108-05	166-04	104270	0.1053	0.0541	-0.0138
	108-05	166-05	104268	0.1214	0.0464	0.0301
	108-05	166-06	104251	0.1184	0.0437	0.051
	108-05	166-07	104236	0.1187	0.0488	0.032
	108-05	167-01	104284	0.1122	0.049	0.0241
	108-05	167-02	104171	0.1017	0.0472	0.0082
	108-05	167-03	104259	0.105	0.0497	-0.0066
	108-05	167-04	104256	0.1133	0.0431	0.0493
	108-05	167-05	104279	0.1047	0.0507	-0.0159
	108-05	167-06	104242	0.1017	0.0487	-0.0035
	108-05	167-07	104219	0.1077	0.0427	0.0406
	108-05	167-08	104250	0.1005	0.0517	-0.0322
	108-06	108-07	104231	0.1029	0.0397	0.0167
	108-06	108-08	104231	0.1566	0.0119	0.2413
	108-06	108-09	104214	0.1101	0.0433	0.013
	108-06	108-10	104205	0.1204	0.021	0.126
	108-06	110-01	104086	0.0968	0.059	-0.053
	108-06	110-02	102217	0.0686	0.0893	-0.403
	108-06	110-03	102149	0.063	0.0851	-0.3913
	108-06	110-04	104207	0.1031	0.0547	-0.0314
	108-06	110-05	104212	0.1023	0.0523	-0.0318
	108-06	111-01	104125	0.0927	0.058	-0.0497
	108-06	111-02	104221	0.1012	0.0563	-0.0598
	108-06	111-03	104210	0.0993	0.053	-0.0527
	108-06	111-04	104221	0.1044	0.0501	-0.0406
	108-06	111-05	104214	0.0985	0.0538	-0.0434
	108-06	111-06	104258	0.0982	0.0476	-0.0249
	108-06	111-07	104246	0.1086	0.053	-0.0483
	108-06	111-08	103085	0.0707	0.0758	-0.2526
	108-06	111-09	104249	0.1027	0.0503	-0.0319
	108-06	111-10	104229	0.0944	0.0524	-0.0451
	108-06	111-11	104230	0.1037	0.0534	-0.069
	108-06	111-12	104236	0.0911	0.0494	-0.0431
	108-06	111-13	104250	0.1059	0.0477	-0.0311
	108-06	111-14	104251	0.1025	0.0493	-0.0181
	108-06	111-15	104262	0.1224	0.0439	0.0323
	108-06	111-16	104225	0.1074	0.0462	0.0015
	108-06	111-17	104203	0.1066	0.0545	-0.0517
	108-06	111-18	104205	0.106	0.0486	-0.0105
	108-06	111-19	104213	0.0934	0.0516	-0.0383
	108-06	111-20	104257	0.105	0.0579	-0.03
	108-06	111-21	104236	0.0914	0.0487	-0.0305
	108-06	111-22	104255	0.1177	0.0474	-0.0055
	108-06	111-23	104239	0.0946	0.0561	-0.0462
	108-06	111-24	104230	0.1029	0.0533	-0.0495
	108-06	111-25	104262	0.092	0.0557	-0.0604
	108-06	111-26	104250	0.1116	0.0593	-0.0478
	108-06	111-27	104258	0.0976	0.0569	-0.0452
	108-06	111-28	104219	0.1014	0.0566	-0.0514
	108-06	111-29	104249	0.104	0.0603	-0.0654
	108-06	111-30	104233	0.0987	0.0496	-0.0218
	108-06	111-31	104254	0.0918	0.0613	-0.0766
	108-06	111-32	104230	0.0941	0.0694	-0.1022
	108-06	111-33	104151	0.1065	0.0567	-0.0357
	108-06	111-34	104248	0.1	0.0579	-0.0688
	108-06	111-35	103358	0.0938	0.0614	-0.0636
	108-06	111-36	104259	0.094	0.053	-0.0508
	108-06	111-37	104205	0.0952	0.0596	-0.071
	108-06	111-38	104264	0.1008	0.0526	-0.0414
	108-06	111-39	104251	0.108	0.0505	-0.0173
	108-06	111-40	104244	0.0857	0.0523	-0.0511
	108-06	111-41	104249	0.1147	0.0526	-0.0517
	108-06	111-42	104237	0.1071	0.0401	0.0101
	108-06	111-43	104177	0.0976	0.0549	-0.043
	108-06	111-44	104222	0.1041	0.0482	-0.0291
	108-06	111-45	104210	0.093	0.0536	-0.0492
	108-06	111-46	104215	0.1032	0.0549	-0.046
	108-06	111-47	104246	0.1002	0.0514	-0.0371
	108-06	111-48	104231	0.1007	0.0519	-0.035
	108-06	111-49	104152	0.0936	0.0611	-0.0708
	108-06	111-51	104216	0.0938	0.0483	-0.0285
	108-06	111-52	104246	0.1016	0.0542	-0.052
	108-06	111-53	101648	0.077	0.0769	-0.2323
	108-06	111-54	102754	0.0806	0.0718	-0.1733
	108-06	111-55	104056	0.0924	0.0575	-0.058
	108-06	111-56	104050	0.094	0.0569	-0.0517
	108-06	111-57	104231	0.1008	0.045	-0.0075
	108-06	112-01	104218	0.105	0.057	-0.0387
	108-06	112-02	104172	0.0922	0.0698	-0.1012
	108-06	112-03	104193	0.0892	0.0596	-0.0787
	108-06	112-04	104188	0.0955	0.0543	-0.0433
	108-06	112-05	104231	0.0994	0.0623	-0.0834
	108-06	112-06	104228	0.1026	0.0523	-0.0379
	108-06	112-07	104216	0.0954	0.0655	-0.0963
	108-06	112-08	103853	0.0963	0.0592	-0.0648
	108-06	113-01	104134	0.1028	0.0533	-0.035
	108-06	113-02	103566	0.0747	0.0721	-0.2257
	108-06	113-03	104133	0.1043	0.048	0.0047
	108-06	113-04	104203	0.1038	0.0463	-0.011
	108-06	113-05	104159	0.0979	0.059	-0.0582
	108-06	113-06	104196	0.1008	0.0551	-0.0365
	108-06	113-07	104170	0.1041	0.0564	-0.0413
	108-06	125-01	104182	0.0975	0.0559	-0.0449
	108-06	125-02	104256	0.101	0.063	-0.0803
	108-06	125-03	104245	0.1035	0.0629	-0.0752
	108-06	125-04	104240	0.1042	0.0519	-0.029
	108-06	125-05	104238	0.1031	0.044	-0.0008
	108-06	125-06	104256	0.1087	0.0443	0.0105
	108-06	125-07	104210	0.0987	0.0487	-0.022
	108-06	127-01	104204	0.1007	0.0469	-0.0033
	108-06	127-02	104148	0.1002	0.0548	-0.034
	108-06	127-03	104263	0.1064	0.0513	-0.0079
	108-06	127-04	104225	0.089	0.0712	-0.1172
	108-06	128-01	104146	0.1066	0.051	-0.0146
	108-06	128-02	104206	0.1087	0.0569	-0.0279
	108-06	128-03	104264	0.1047	0.0572	-0.0452
	108-06	128-04	104242	0.092	0.061	-0.0725
	108-06	128-05	103584	0.0875	0.0644	-0.0893
	108-06	128-06	104259	0.1027	0.0416	0.0273
	108-06	128-07	104257	0.0915	0.0574	-0.068
	108-06	128-08	104249	0.1084	0.052	-0.0304
	108-06	128-09	104249	0.1023	0.0395	0.0337
	108-06	128-10	104249	0.1049	0.0509	-0.0276
	108-06	128-11	104263	0.0927	0.054	-0.0473
	108-06	137-01	103565	0.0891	0.0648	-0.0911
	108-06	137-02	104209	0.0967	0.0608	-0.066
	108-06	137-03	104180	0.0965	0.0653	-0.0995
	108-06	146-01	104149	0.1023	0.0569	-0.056
	108-06	146-02	104208	0.09	0.0587	-0.061
	108-06	146-03	104152	0.0906	0.0594	-0.0647
	108-06	146-04	104233	0.1017	0.0561	-0.0606
	108-06	146-05	104200	0.0914	0.0578	-0.0666
	108-06	146-06	104134	0.0818	0.0594	-0.0917
	108-06	147-01	104237	0.1013	0.0619	-0.0693
	108-06	147-02	104236	0.1088	0.0557	-0.0517
	108-06	147-03	104259	0.0975	0.0469	-0.0088
	108-06	147-04	104242	0.1077	0.0531	-0.0492
	108-06	147-05	104194	0.1022	0.0513	-0.0238
	108-06	147-06	104234	0.1071	0.0563	-0.0475
	108-06	147-07	104141	0.1011	0.0624	-0.0744
	108-06	149-01	104160	0.0993	0.0572	-0.0483
	108-06	149-02	104183	0.091	0.0647	-0.0925
	108-06	149-03	104220	0.0891	0.0581	-0.0666
	108-06	149-04	104016	0.0845	0.0652	-0.1041
	108-06	149-05	104114	0.0897	0.0659	-0.0885
	108-06	149-06	104178	0.1021	0.0549	-0.0389
	108-06	149-07	104210	0.1046	0.0571	-0.0445
	108-06	149-08	104222	0.1054	0.0505	-0.0229
	108-06	149-09	104233	0.1097	0.0569	-0.0524
	108-06	149-10	104213	0.108	0.0579	-0.0553
	108-06	149-11	104233	0.0944	0.0561	-0.0645
	108-06	149-12	104250	0.1006	0.0567	-0.0544
	108-06	149-13	104250	0.1019	0.0564	-0.0527
	108-06	149-14	104227	0.0996	0.0601	-0.0715
	108-06	149-15	104177	0.0913	0.0548	-0.0472
	108-06	149-16	104250	0.1037	0.055	-0.0451
	108-06	149-17	104251	0.0943	0.0525	-0.0339
	108-06	149-18	104230	0.1077	0.0478	-0.0195
	108-06	149-19	104175	0.1024	0.0585	-0.0437
	108-06	149-20	104231	0.0973	0.0595	-0.0738
	108-06	149-21	104087	0.0896	0.0629	-0.0776
	108-06	149-22	104237	0.0997	0.0489	-0.0186
	108-06	149-23	104230	0.108	0.0553	-0.0426
	108-06	149-24	104229	0.1048	0.057	-0.0558
	108-06	149-25	104251	0.1011	0.0531	-0.0308
	108-06	149-26	104248	0.0954	0.0634	-0.0814
	108-06	149-27	104230	0.0992	0.065	-0.0934
	108-06	149-28	104241	0.1046	0.0549	-0.0444
	108-06	149-29	104250	0.0997	0.0539	-0.0426
	108-06	149-30	104265	0.104	0.0619	-0.0728
	108-06	149-31	104248	0.0979	0.0452	-0.0177
	108-06	149-32	104249	0.1039	0.0599	-0.0641
	108-06	149-33	104241	0.1008	0.0548	-0.051
	108-06	149-34	104245	0.1051	0.0562	-0.0535
	108-06	149-35	104241	0.1005	0.0525	-0.0387
	108-06	149-36	104197	0.1048	0.0571	-0.0487
	108-06	149-37	104248	0.1681	0.0193	0.0215
	108-06	149-38	104219	0.1011	0.0574	-0.0587
	108-06	149-39	104211	0.1071	0.0614	-0.0696
	108-06	149-40	104247	0.1023	0.0563	-0.0535
	108-06	149-41	104241	0.1027	0.052	-0.0304
	108-06	149-42	104261	0.097	0.0584	-0.0633
	108-06	149-43	104222	0.0999	0.0617	-0.0728
	108-06	149-44	104250	0.1077	0.0544	-0.0292
	108-06	149-45	104247	0.1222	0.0391	0.0027
	108-06	149-46	104207	0.1128	0.0524	-0.0221
	108-06	149-47	104240	0.0892	0.058	-0.0801
	108-06	149-48	104181	0.1041	0.0595	-0.0602
	108-06	149-49	104222	0.1109	0.0504	-0.0199
	108-06	149-51	104255	0.0979	0.0565	-0.0594
	108-06	149-52	104084	0.1051	0.0516	-0.0241
	108-06	149-53	103976	0.0954	0.0619	-0.0637
	108-06	149-54	104243	0.1041	0.0574	-0.0586
	108-06	149-55	104248	0.1111	0.0464	-0.0069
	108-06	149-56	104242	0.0916	0.0572	-0.0541
	108-06	149-57	104138	0.0942	0.0526	-0.0301
	108-06	149-58	104229	0.0921	0.0537	-0.043
	108-06	149-59	104219	0.098	0.0597	-0.0518
	108-06	149-60	104233	0.0996	0.0529	-0.0289
	108-06	149-61	104237	0.1042	0.0547	-0.0454
	108-06	149-62	104249	0.0926	0.0503	-0.0445
	108-06	154-01	104251	0.1111	0.0546	-0.0348
	108-06	154-02	104262	0.1039	0.0571	-0.0537
	108-06	154-03	104245	0.1055	0.0512	-0.0235
	108-06	154-04	104249	0.1014	0.0509	-0.0345
	108-06	154-05	104235	0.0918	0.0643	-0.0796
	108-06	154-06	104191	0.0952	0.0614	-0.0797
	108-06	154-07	104221	0.1086	0.0565	-0.0526
	108-06	154-08	104245	0.1017	0.0507	-0.0391
	108-06	154-09	104252	0.1023	0.0619	-0.0671
	108-06	154-10	104218	0.0977	0.0644	-0.078
	108-06	154-11	104208	0.1034	0.0537	-0.0399
	108-06	154-12	104242	0.1009	0.0546	-0.0434
	108-06	154-13	104227	0.0955	0.0613	-0.0657
	108-06	154-14	104233	0.0923	0.0634	-0.0839
	108-06	154-15	104240	0.0968	0.063	-0.0723
	108-06	154-16	104225	0.086	0.0481	-0.0404
	108-06	154-17	104258	0.1038	0.053	-0.0448
	108-06	154-18	104212	0.1003	0.0542	-0.0528
	108-06	154-19	104178	0.0986	0.0595	-0.0666
	108-06	154-20	104248	0.098	0.0603	-0.0705
	108-06	154-21	104230	0.0989	0.0492	-0.0277
	108-06	154-22	104205	0.1003	0.061	-0.0778
	108-06	154-23	104211	0.1044	0.0523	-0.0365
	108-06	154-24	104243	0.107	0.0521	-0.0353
	108-06	154-25	104233	0.1059	0.0518	-0.0356
	108-06	154-26	104215	0.1004	0.0573	-0.0457
	108-06	154-27	104221	0.0959	0.0489	-0.0286
	108-06	154-28	104219	0.1073	0.0537	-0.0296
	108-06	154-29	104254	0.1061	0.0546	-0.0484
	108-06	154-30	104255	0.1003	0.0579	-0.0578
	108-06	154-31	104241	0.1086	0.0514	-0.0364
	108-06	154-32	104246	0.1123	0.052	-0.0226
	108-06	154-33	104264	0.1049	0.0518	-0.0275
	108-06	154-34	104223	0.0984	0.0612	-0.0755
	108-06	154-35	104255	0.1068	0.0571	-0.0669
	108-06	154-36	104226	0.1003	0.0629	-0.0635
	108-06	154-37	104228	0.098	0.0503	-0.0297
	108-06	154-38	104241	0.0971	0.0612	-0.0695
	108-06	154-39	104249	0.1087	0.0627	-0.0645
	108-06	154-40	103997	0.0938	0.0562	-0.0377
	108-06	154-41	104184	0.0971	0.0594	-0.0769
	108-06	154-42	103930	0.095	0.062	-0.0674
	108-06	154-43	104209	0.1021	0.0627	-0.0894
	108-06	154-44	104242	0.1007	0.0572	-0.0454
	108-06	154-45	104246	0.0973	0.0544	-0.0527
	108-06	154-46	104232	0.1003	0.0583	-0.0756
	108-06	154-47	104245	0.1057	0.0557	-0.046
	108-06	155-01	104257	0.1075	0.05	-0.0205
	108-06	155-02	104217	0.0895	0.065	-0.0898
	108-06	155-03	104247	0.0979	0.048	-0.0256
	108-06	155-04	104253	0.0914	0.0574	-0.0621
	108-06	155-05	104240	0.0947	0.0566	-0.0504
	108-06	155-06	104264	0.0889	0.0522	-0.0518
	108-06	155-07	104246	0.0928	0.0562	-0.0498
	108-06	155-08	104246	0.0929	0.0559	-0.0609
	108-06	155-09	104262	0.101	0.0523	-0.0288
	108-06	155-10	104190	0.0972	0.0573	-0.0572
	108-06	155-11	104237	0.0989	0.0533	-0.0428
	108-06	155-12	104241	0.0969	0.0529	-0.0466
	108-06	155-13	104262	0.1011	0.0526	-0.035
	108-06	155-14	104253	0.086	0.064	-0.1057
	108-06	155-15	104251	0.0974	0.0575	-0.0587
	108-06	155-16	104252	0.0978	0.0467	-0.0327
	108-06	155-17	104234	0.0968	0.0562	-0.0622
	108-06	155-18	104232	0.0938	0.0562	-0.0431
	108-06	155-19	104235	0.1029	0.0541	-0.0394
	108-06	155-20	104250	0.1001	0.0533	-0.054
	108-06	155-21	104057	0.0841	0.0618	-0.0966
	108-06	155-22	104235	0.1056	0.0534	-0.0493
	108-06	155-23	104200	0.0895	0.0658	-0.0861
	108-06	155-24	103521	0.0714	0.0692	-0.2
	108-06	155-25	104254	0.098	0.0553	-0.0468
	108-06	155-26	103848	0.0896	0.0695	-0.1174
	108-06	155-27	104205	0.0929	0.0563	-0.0663
	108-06	155-28	104199	0.0945	0.0571	-0.0719
	108-06	155-29	103965	0.0597	0.0946	-0.4731
	108-06	155-30	104210	0.0954	0.0552	-0.0709
	108-06	155-31	104073	0.0721	0.0885	-0.3065
	108-06	155-32	104250	0.1018	0.0538	-0.0375
	108-06	155-33	104242	0.095	0.0546	-0.0621
	108-06	155-34	104235	0.0973	0.062	-0.0771
	108-06	155-35	104247	0.0944	0.0541	-0.0636
	108-06	155-36	104276	0.1112	0.0496	-0.0072
	108-06	155-37	104279	0.1074	0.054	-0.0369
	108-06	155-38	104243	0.0553	0.0952	-0.5466
	108-06	155-39	104252	0.1085	0.051	-0.0263
	108-06	155-40	104244	0.1062	0.0582	-0.065
	108-06	155-41	104256	0.1047	0.0529	-0.041
	108-06	155-42	104265	0.0948	0.0551	-0.0654
	108-06	155-43	104258	0.1013	0.0532	-0.0491
	108-06	155-44	104244	0.0949	0.0489	-0.0482
	108-06	155-45	104231	0.0889	0.0509	-0.0487
	108-06	155-46	104257	0.1072	0.0509	-0.0269
	108-06	155-47	104241	0.0956	0.0549	-0.0595
	108-06	155-48	104221	0.1049	0.0578	-0.0505
	108-06	155-49	104241	0.1019	0.0485	-0.0224
	108-06	155-51	104207	0.0889	0.0507	-0.056
	108-06	155-52	104241	0.1007	0.0521	-0.0446
	108-06	155-53	104240	0.0983	0.049	-0.026
	108-06	155-54	104220	0.1004	0.054	-0.0449
	108-06	155-55	103434	0.0876	0.0594	-0.0662
	108-06	155-56	104267	0.096	0.0567	-0.0594
	108-06	155-57	104258	0.0985	0.0566	-0.0545
	108-06	155-58	104239	0.1026	0.0514	-0.0336
	108-06	155-59	104218	0.0866	0.0546	-0.0632
	108-06	155-60	104216	0.0889	0.0695	-0.1283
	108-06	155-61	104244	0.0956	0.0478	-0.042
	108-06	155-62	104247	0.0967	0.0563	-0.0694
	108-06	155-63	104262	0.0994	0.0524	-0.0546
	108-06	155-64	104256	0.1052	0.056	-0.0574
	108-06	155-65	104256	0.0948	0.0566	-0.048
	108-06	155-66	104251	0.0973	0.0536	-0.0549
	108-06	155-67	102913	0.0849	0.059	-0.0944
	108-06	155-68	104256	0.1006	0.0507	-0.0455
	108-06	155-69	104250	0.0936	0.0557	-0.0567
	108-06	155-70	104246	0.0942	0.0541	-0.0568
	108-06	155-72	104275	0.0921	0.0529	-0.0456
	108-06	155-73	104247	0.0945	0.0514	-0.0496
	108-06	155-74	104255	0.1066	0.0574	-0.0538
[truncated: 56,655 more rows]

## Sheet: Table S9
	Table S9. Fisher's exact test for maternal families in each participant to calculate the probability of observing the post-treatment counts, given the pre-treatment distribution.
	Participant ID	Maternal siblings	Number of mf		Pre-treatment		Post-treatment		Fisher's exact test p value	Multiple test correction (FDR)
			Pre-treatment	Post-treatment	Number in family	Number not in family	Number in family	Number not in family
	111	Family 1	0	12	0	44	12	0	1.79088e-12	2.32815e-11
	111	Family 2	2	0	2	42	0	12	1	1
	111	Family 3	3	0	3	41	0	12	1	1
	111	Family 4	2	0	2	42	0	12	1	1
	111	Family 5	2	0	2	42	0	12	1	1
	111	Family 6	3	0	3	41	0	12	1	1
	111	Family 7	3	0	3	41	0	12	1	1
	111	Family 8	3	0	3	41	0	12	1	1
	111	Family 9	4	0	4	40	0	12	0.567296	1
	111	Family 10	5	0	5	39	0	12	0.573537	1
	111	Family 11	2	0	2	42	0	12	1	1
	111	Family 12	9	0	9	35	0	12	0.180443	1
	111	Not determined	6	0	6	38	0	12	0.322676	1
	149	Family 1	13	5	13	32	5	11	0.547501	0.807393
	149	Family 2	6	2	6	39	2	14	0.680244	0.807393
	149	Family 3	4	2	4	41	2	14	0.501251	0.807393
	149	Family 4	6	1	6	39	1	15	0.559928	0.807393
	149	Family 5	8	2	8	37	2	14	0.807393	0.807393
	149	Family 6	7	2	7	38	2	14	0.750025	0.807393
	149	Not determined	1	2	1	44	2	14	0.165602	0.807393
	154	Family 1	4	5	4	38	5	0	8.21415e-05	0.000903556
	154	Family 2	5	0	5	37	0	5	1	1
	154	Family 3	3	0	3	39	0	5	1	1
	154	Family 4	2	0	2	40	0	5	1	1
	154	Family 5	2	0	2	40	0	5	1	1
	154	Family 6	3	0	3	39	0	5	1	1
	154	Family 7	2	0	2	40	0	5	1	1
	154	Family 8	2	0	2	40	0	5	1	1
	154	Family 9	5	0	5	37	0	5	1	1
	154	Family 10	5	0	5	37	0	5	1	1
	154	Not determined	9	0	9	33	0	5	0.566909	1
	155	Family 1	8	24	8	34	24	17	0.000217621	0.000435241
	155	Family 2	18	1	18	24	1	40	9.08969e-06	3.63588e-05
	155	Family 3	16	15	16	26	15	26	0.643729	0.643729
	155	Not determined	0	1	0	42	1	40	0.493976	0.643729

## Sheet: Table S10
	Table S10. Sample metadata.
	Bioproject	Study	Biosample	Accession	Sample name	Species	Host	Tissue	DNA amplification	Exome capture	Collection location	Total number of bases
	PRJNA1022441	SRP463861	SAMN37607308	SRR26221102	M1	Brugia malayi	Meriones unguiculatus	Adult male whole worm	-	-	USA	12916472352
	PRJNA1022441	SRP463861	SAMN37607303	SRR26221108	M2	Brugia malayi	Meriones unguiculatus	Adult male whole worm	-	-	USA	17182761422
	PRJNA1022441	SRP463861	SAMN37607298	SRR26221113	M3	Brugia malayi	Meriones unguiculatus	Adult male whole worm	-	-	USA	7594714120
	PRJNA1022441	SRP463861	SAMN37607293	SRR26220965	M4	Brugia malayi	Meriones unguiculatus	Adult male whole worm	-	-	USA	7294159794
	PRJNA1022441	SRP463861	SAMN37607304	SRR26221107	M1_WGA	Brugia malayi	Meriones unguiculatus	Adult male whole worm	WGA	-	USA	12160537058
	PRJNA1022441	SRP463861	SAMN37607299	SRR26221112	M2_WGA	Brugia malayi	Meriones unguiculatus	Adult male whole worm	WGA	-	USA	11972012048
	PRJNA1022441	SRP463861	SAMN37607294	SRR26220964	M3_WGA	Brugia malayi	Meriones unguiculatus	Adult male whole worm	WGA	-	USA	12741222960
	PRJNA1022441	SRP463861	SAMN37607289	SRR26220969	M4_WGA	Brugia malayi	Meriones unguiculatus	Adult male whole worm	WGA	-	USA	11918569826
	PRJNA1022441	SRP463861	SAMN37607307	SRR26221104	M1_SWGA1	Brugia malayi	Meriones unguiculatus	Adult male whole worm	SWGA	-	USA	10806340972
	PRJNA1022441	SRP463861	SAMN37607302	SRR26221109	M2_SWGA1	Brugia malayi	Meriones unguiculatus	Adult male whole worm	SWGA	-	USA	13657198020
	PRJNA1022441	SRP463861	SAMN37607297	SRR26221116	M3_SWGA1	Brugia malayi	Meriones unguiculatus	Adult male whole worm	SWGA	-	USA	16732815850
	PRJNA1022441	SRP463861	SAMN37607292	SRR26220966	M4_SWGA1	Brugia malayi	Meriones unguiculatus	Adult male whole worm	SWGA	-	USA	10224017324
	PRJNA1022441	SRP463861	SAMN37607306	SRR26221105	M1_SWGA2	Brugia malayi	Meriones unguiculatus	Adult male whole worm	SWGA	-	USA	15182529956
	PRJNA1022441	SRP463861	SAMN37607301	SRR26221110	M2_SWGA2	Brugia malayi	Meriones unguiculatus	Adult male whole worm	SWGA	-	USA	9668745326
	PRJNA1022441	SRP463861	SAMN37607296	SRR26221118	M3_SWGA2	Brugia malayi	Meriones unguiculatus	Adult male whole worm	SWGA	-	USA	15242112140
	PRJNA1022441	SRP463861	SAMN37607291	SRR26220967	M4_SWGA2	Brugia malayi	Meriones unguiculatus	Adult male whole worm	SWGA	-	USA	19296479656
	PRJNA1022441	SRP463861	SAMN37607305	SRR26221106	M1_SWGA3	Brugia malayi	Meriones unguiculatus	Adult male whole worm	SWGA	-	USA	10345643596
	PRJNA1022441	SRP463861	SAMN37607300	SRR26221111	M2_SWGA3	Brugia malayi	Meriones unguiculatus	Adult male whole worm	SWGA	-	USA	13513005100
	PRJNA1022441	SRP463861	SAMN37607295	SRR26220963	M3_SWGA3	Brugia malayi	Meriones unguiculatus	Adult male whole worm	SWGA	-	USA	16787396008
	PRJNA1022441	SRP463861	SAMN37607290	SRR26220968	M4_SWGA3	Brugia malayi	Meriones unguiculatus	Adult male whole worm	SWGA	-	USA	7526482354
	PRJNA1022441	SRP463861	SAMN37607391	SRR26220951	F1	Brugia malayi	Meriones unguiculatus	Adult female somatic tail tissue	WGA	-	USA	27203511908
	PRJNA1022441	SRP463861	SAMN37607351	SRR26220808	F2	Brugia malayi	Meriones unguiculatus	Adult female somatic tail tissue	WGA	-	USA	16679409868
	PRJNA1022441	SRP463861	SAMN37607313	SRR26221097	F3	Brugia malayi	Meriones unguiculatus	Adult female somatic tail tissue	WGA	-	USA	20303328932
	PRJNA1022441	SRP463861	SAMN37607312	SRR26221098	F4	Brugia malayi	Meriones unguiculatus	Adult female somatic tail tissue	WGA	-	USA	14869176266
	PRJNA1022441	SRP463861	SAMN37607311	SRR26221099	F5	Brugia malayi	Meriones unguiculatus	Adult female somatic tail tissue	WGA	-	USA	25804245644
	PRJNA1022441	SRP463861	SAMN37607310	SRR26221100	F6	Brugia malayi	Meriones unguiculatus	Adult female somatic tail tissue	WGA	-	USA	16834235906
	PRJNA1022441	SRP463861	SAMN37607309	SRR26221101	F7	Brugia malayi	Meriones unguiculatus	Adult female somatic tail tissue	WGA	-	USA	27855072378
	PRJNA1022441	SRP463861	SAMN37607390	SRR26220952	F1-01	Brugia malayi	Meriones unguiculatus	Microfilaria	WGA	-	USA	11107882234
	PRJNA1022441	SRP463861	SAMN37607389	SRR26220953	F1-02	Brugia malayi	Meriones unguiculatus	Microfilaria	WGA	-	USA	13507987974
	PRJNA1022441	SRP463861	SAMN37607388	SRR26220954	F1-03	Brugia malayi	Meriones unguiculatus	Microfilaria	WGA	-	USA	15211347098
	PRJNA1022441	SRP463861	SAMN37607387	SRR26220956	F1-04	Brugia malayi	Meriones unguiculatus	Microfilaria	WGA	-	USA	13182596262
	PRJNA1022441	SRP463861	SAMN37607386	SRR26220957	F1-05	Brugia malayi	Meriones unguiculatus	Microfilaria	WGA	-	USA	16905129500
	PRJNA1022441	SRP463861	SAMN37607385	SRR26220958	F1-06	Brugia malayi	Meriones unguiculatus	Microfilaria	WGA	-	USA	13987133020
	PRJNA1022441	SRP463861	SAMN37607384	SRR26220959	F1-07	Brugia malayi	Meriones unguiculatus	Microfilaria	WGA	-	USA	10559722940
	PRJNA1022441	SRP463861	SAMN37607383	SRR26220960	F1-08	Brugia malayi	Meriones unguiculatus	Microfilaria	WGA	-	USA	11218722878
	PRJNA1022441	SRP463861	SAMN37607382	SRR26220961	F1-09	Brugia malayi	Meriones unguiculatus	Microfilaria	WGA	-	USA	10726873900
	PRJNA1022441	SRP463861	SAMN37607381	SRR26220962	F1-10	Brugia malayi	Meriones unguiculatus	Microfilaria	WGA	-	USA	21129652876
	PRJNA1022441	SRP463861	SAMN37607380	SRR26221179	F1-11	Brugia malayi	Meriones unguiculatus	Microfilaria	WGA	-	USA	14753381010
	PRJNA1022441	SRP463861	SAMN37607379	SRR26221180	F1-12	Brugia malayi	Meriones unguiculatus	Microfilaria	WGA	-	USA	17203895684
	PRJNA1022441	SRP463861	SAMN37607378	SRR26221181	F1-13	Brugia malayi	Meriones unguiculatus	Microfilaria	WGA	-	USA	13670154726
	PRJNA1022441	SRP463861	SAMN37607377	SRR26221183	F1-14	Brugia malayi	Meriones unguiculatus	Microfilaria	WGA	-	USA	12782512702
	PRJNA1022441	SRP463861	SAMN37607376	SRR26221184	F1-15	Brugia malayi	Meriones unguiculatus	Microfilaria	WGA	-	USA	10921018224
	PRJNA1022441	SRP463861	SAMN37607375	SRR26221185	F1-16	Brugia malayi	Meriones unguiculatus	Microfilaria	WGA	-	USA	8948247618
	PRJNA1022441	SRP463861	SAMN37607374	SRR26221186	F1-17	Brugia malayi	Meriones unguiculatus	Microfilaria	WGA	-	USA	13486721436
	PRJNA1022441	SRP463861	SAMN37607373	SRR26221187	F1-18	Brugia malayi	Meriones unguiculatus	Microfilaria	WGA	-	USA	17562550280
	PRJNA1022441	SRP463861	SAMN37607372	SRR26221188	F1-19	Brugia malayi	Meriones unguiculatus	Microfilaria	WGA	-	USA	11569354844
	PRJNA1022441	SRP463861	SAMN37607371	SRR26221189	F1-20	Brugia malayi	Meriones unguiculatus	Microfilaria	WGA	-	USA	12854434908
	PRJNA1022441	SRP463861	SAMN37607370	SRR26221190	F1-21	Brugia malayi	Meriones unguiculatus	Microfilaria	WGA	-	USA	10070944094
	PRJNA1022441	SRP463861	SAMN37607369	SRR26221191	F1-22	Brugia malayi	Meriones unguiculatus	Microfilaria	WGA	-	USA	17455614194
	PRJNA1022441	SRP463861	SAMN37607368	SRR26221192	F1-23	Brugia malayi	Meriones unguiculatus	Microfilaria	WGA	-	USA	10447720502
	PRJNA1022441	SRP463861	SAMN37607367	SRR26221194	F1-24	Brugia malayi	Meriones unguiculatus	Microfilaria	WGA	-	USA	14461787930
	PRJNA1022441	SRP463861	SAMN37607366	SRR26221195	F1-25	Brugia malayi	Meriones unguiculatus	Microfilaria	WGA	-	USA	17619656668
	PRJNA1022441	SRP463861	SAMN37607365	SRR26221196	F1-26	Brugia malayi	Meriones unguiculatus	Microfilaria	WGA	-	USA	11974955340
	PRJNA1022441	SRP463861	SAMN37607364	SRR26221197	F1-27	Brugia malayi	Meriones unguiculatus	Microfilaria	WGA	-	USA	10528302860
	PRJNA1022441	SRP463861	SAMN37607363	SRR26221198	F1-28	Brugia malayi	Meriones unguiculatus	Microfilaria	WGA	-	USA	12895187090
	PRJNA1022441	SRP463861	SAMN37607362	SRR26221199	F1-29	Brugia malayi	Meriones unguiculatus	Microfilaria	WGA	-	USA	11749318456
	PRJNA1022441	SRP463861	SAMN37607361	SRR26221200	F1-30	Brugia malayi	Meriones unguiculatus	Microfilaria	WGA	-	USA	11142068030
	PRJNA1022441	SRP463861	SAMN37607360	SRR26221201	F1-31	Brugia malayi	Meriones unguiculatus	Microfilaria	WGA	-	USA	8989011880
	PRJNA1022441	SRP463861	SAMN37607359	SRR26221202	F1-32	Brugia malayi	Meriones unguiculatus	Microfilaria	WGA	-	USA	16226645126
	PRJNA1022441	SRP463861	SAMN37607358	SRR26221203	F1-33	Brugia malayi	Meriones unguiculatus	Microfilaria	WGA	-	USA	11416775082
	PRJNA1022441	SRP463861	SAMN37607357	SRR26221205	F1-34	Brugia malayi	Meriones unguiculatus	Microfilaria	WGA	-	USA	11512809572
	PRJNA1022441	SRP463861	SAMN37607356	SRR26221206	F1-35	Brugia malayi	Meriones unguiculatus	Microfilaria	WGA	-	USA	13763935994
	PRJNA1022441	SRP463861	SAMN37607355	SRR26221207	F1-36	Brugia malayi	Meriones unguiculatus	Microfilaria	WGA	-	USA	11569552352
	PRJNA1022441	SRP463861	SAMN37607354	SRR26221208	F1-37	Brugia malayi	Meriones unguiculatus	Microfilaria	WGA	-	USA	16641970626
	PRJNA1022441	SRP463861	SAMN37607353	SRR26221209	F1-38	Brugia malayi	Meriones unguiculatus	Microfilaria	WGA	-	USA	12976978354
	PRJNA1022441	SRP463861	SAMN37607352	SRR26221210	F1-39	Brugia malayi	Meriones unguiculatus	Microfilaria	WGA	-	USA	12138844700
	PRJNA1022441	SRP463861	SAMN37607350	SRR26220810	F2-01	Brugia malayi	Meriones unguiculatus	Microfilaria	WGA	-	USA	16601899756
	PRJNA1022441	SRP463861	SAMN37607349	SRR26220811	F2-02	Brugia malayi	Meriones unguiculatus	Microfilaria	WGA	-	USA	16733109394
	PRJNA1022441	SRP463861	SAMN37607348	SRR26220812	F2-03	Brugia malayi	Meriones unguiculatus	Microfilaria	WGA	-	USA	12945399120
	PRJNA1022441	SRP463861	SAMN37607347	SRR26220814	F2-04	Brugia malayi	Meriones unguiculatus	Microfilaria	WGA	-	USA	10705463912
	PRJNA1022441	SRP463861	SAMN37607346	SRR26220815	F2-05	Brugia malayi	Meriones unguiculatus	Microfilaria	WGA	-	USA	12430969300
	PRJNA1022441	SRP463861	SAMN37607345	SRR26220816	F2-06	Brugia malayi	Meriones unguiculatus	Microfilaria	WGA	-	USA	14534698884
	PRJNA1022441	SRP463861	SAMN37607344	SRR26220817	F2-07	Brugia malayi	Meriones unguiculatus	Microfilaria	WGA	-	USA	21481044070
	PRJNA1022441	SRP463861	SAMN37607343	SRR26220818	F2-08	Brugia malayi	Meriones unguiculatus	Microfilaria	WGA	-	USA	16074163212
	PRJNA1022441	SRP463861	SAMN37607342	SRR26220819	F2-09	Brugia malayi	Meriones unguiculatus	Microfilaria	WGA	-	USA	12524964988
	PRJNA1022441	SRP463861	SAMN37607341	SRR26220820	F2-10	Brugia malayi	Meriones unguiculatus	Microfilaria	WGA	-	USA	13763027880
	PRJNA1022441	SRP463861	SAMN37607340	SRR26220821	F2-11	Brugia malayi	Meriones unguiculatus	Microfilaria	WGA	-	USA	22297141086
	PRJNA1022441	SRP463861	SAMN37607339	SRR26220822	F2-12	Brugia malayi	Meriones unguiculatus	Microfilaria	WGA	-	USA	9983062396
	PRJNA1022441	SRP463861	SAMN37607338	SRR26220823	F2-13	Brugia malayi	Meriones unguiculatus	Microfilaria	WGA	-	USA	10935358392
	PRJNA1022441	SRP463861	SAMN37607337	SRR26220825	F2-14	Brugia malayi	Meriones unguiculatus	Microfilaria	WGA	-	USA	14083280458
	PRJNA1022441	SRP463861	SAMN37607336	SRR26220826	F2-15	Brugia malayi	Meriones unguiculatus	Microfilaria	WGA	-	USA	14489429990
	PRJNA1022441	SRP463861	SAMN37607335	SRR26220827	F2-16	Brugia malayi	Meriones unguiculatus	Microfilaria	WGA	-	USA	10243946606
	PRJNA1022441	SRP463861	SAMN37607334	SRR26220828	F2-17	Brugia malayi	Meriones unguiculatus	Microfilaria	WGA	-	USA	16155228770
	PRJNA1022441	SRP463861	SAMN37607333	SRR26220829	F2-18	Brugia malayi	Meriones unguiculatus	Microfilaria	WGA	-	USA	11390090362
	PRJNA1022441	SRP463861	SAMN37607332	SRR26220830	F2-19	Brugia malayi	Meriones unguiculatus	Microfilaria	WGA	-	USA	14783168478
	PRJNA1022441	SRP463861	SAMN37607331	SRR26220831	F2-20	Brugia malayi	Meriones unguiculatus	Microfilaria	WGA	-	USA	16701926082
	PRJNA1022441	SRP463861	SAMN37607330	SRR26220832	F2-21	Brugia malayi	Meriones unguiculatus	Microfilaria	WGA	-	USA	17495655770
	PRJNA1022441	SRP463861	SAMN37607329	SRR26220833	F2-22	Brugia malayi	Meriones unguiculatus	Microfilaria	WGA	-	USA	19594356752
	PRJNA1022441	SRP463861	SAMN37607328	SRR26220834	F2-23	Brugia malayi	Meriones unguiculatus	Microfilaria	WGA	-	USA	8833965684
	PRJNA1022441	SRP463861	SAMN37607327	SRR26220836	F2-24	Brugia malayi	Meriones unguiculatus	Microfilaria	WGA	-	USA	15998261552
	PRJNA1022441	SRP463861	SAMN37607326	SRR26220837	F2-25	Brugia malayi	Meriones unguiculatus	Microfilaria	WGA	-	USA	13734402810
	PRJNA1022441	SRP463861	SAMN37607325	SRR26220838	F2-26	Brugia malayi	Meriones unguiculatus	Microfilaria	WGA	-	USA	13233755062
	PRJNA1022441	SRP463861	SAMN37607324	SRR26220839	F2-27	Brugia malayi	Meriones unguiculatus	Microfilaria	WGA	-	USA	16342468166
	PRJNA1022441	SRP463861	SAMN37607323	SRR26220840	F2-28	Brugia malayi	Meriones unguiculatus	Microfilaria	WGA	-	USA	19886113516
	PRJNA1022441	SRP463861	SAMN37607322	SRR26221086	F2-29	Brugia malayi	Meriones unguiculatus	Microfilaria	WGA	-	USA	20177357786
	PRJNA1022441	SRP463861	SAMN37607321	SRR26221088	F2-30	Brugia malayi	Meriones unguiculatus	Microfilaria	WGA	-	USA	14604745670
	PRJNA1022441	SRP463861	SAMN37607320	SRR26221089	F2-31	Brugia malayi	Meriones unguiculatus	Microfilaria	WGA	-	USA	13651605584
	PRJNA1022441	SRP463861	SAMN37607319	SRR26221090	F2-32	Brugia malayi	Meriones unguiculatus	Microfilaria	WGA	-	USA	16469633420
	PRJNA1022441	SRP463861	SAMN37607318	SRR26221091	F2-33	Brugia malayi	Meriones unguiculatus	Microfilaria	WGA	-	USA	18159221042
	PRJNA1022441	SRP463861	SAMN37607317	SRR26221093	F2-34	Brugia malayi	Meriones unguiculatus	Microfilaria	WGA	-	USA	11773043576
	PRJNA1022441	SRP463861	SAMN37607316	SRR26221094	F2-35	Brugia malayi	Meriones unguiculatus	Microfilaria	WGA	-	USA	18453721174
	PRJNA1022441	SRP463861	SAMN37607315	SRR26221095	F2-36	Brugia malayi	Meriones unguiculatus	Microfilaria	WGA	-	USA	13671858006
	PRJNA1022441	SRP463861	SAMN37607314	SRR26221096	F2-37	Brugia malayi	Meriones unguiculatus	Microfilaria	WGA	-	USA	15324761386
	PRJNA1022441	SRP463861	SAMN37607240	SRR26220850	108-01	Wuchereria bancrofti	Human	Microfilaria	WGA	-	Côte d’Ivoire	7323188034
	PRJNA1022441	SRP463861	SAMN37607239	SRR26220851	108-02	Wuchereria bancrofti	Human	Microfilaria	WGA	-	Côte d’Ivoire	8650974522
	PRJNA1022441	SRP463861	SAMN37607238	SRR26220852	108-03	Wuchereria bancrofti	Human	Microfilaria	WGA	-	Côte d’Ivoire	9773023208
	PRJNA1022441	SRP463861	SAMN37607237	SRR26220854	108-04	Wuchereria bancrofti	Human	Microfilaria	WGA	-	Côte d’Ivoire	10957696728
	PRJNA1022441	SRP463861	SAMN37607236	SRR26220855	108-05	Wuchereria bancrofti	Human	Microfilaria	WGA	-	Côte d’Ivoire	13242841638
	PRJNA1022441	SRP463861	SAMN37607235	SRR26220856	108-06	Wuchereria bancrofti	Human	Microfilaria	WGA	-	Côte d’Ivoire	13537593336
	PRJNA1022441	SRP463861	SAMN37607234	SRR26220857	108-07	Wuchereria bancrofti	Human	Microfilaria	WGA	-	Côte d’Ivoire	8376302804
	PRJNA1022441	SRP463861	SAMN37607233	SRR26220858	108-08	Wuchereria bancrofti	Human	Microfilaria	WGA	-	Côte d’Ivoire	16572904434
	PRJNA1022441	SRP463861	SAMN37607232	SRR26220859	108-09	Wuchereria bancrofti	Human	Microfilaria	WGA	-	Côte d’Ivoire	15716618466
	PRJNA1022441	SRP463861	SAMN37607231	SRR26220860	108-10	Wuchereria bancrofti	Human	Microfilaria	WGA	-	Côte d’Ivoire	8833452586
	PRJNA1022441	SRP463861	SAMN37607230	SRR26220861	110-01	Wuchereria bancrofti	Human	Microfilaria	WGA	-	Côte d’Ivoire	11506069234
	PRJNA1022441	SRP463861	SAMN37607229	SRR26220862	110-02	Wuchereria bancrofti	Human	Microfilaria	WGA	-	Côte d’Ivoire	10852798236
	PRJNA1022441	SRP463861	SAMN37607228	SRR26220863	110-03	Wuchereria bancrofti	Human	Microfilaria	WGA	-	Côte d’Ivoire	16446458242
	PRJNA1022441	SRP463861	SAMN37607227	SRR26220865	110-04	Wuchereria bancrofti	Human	Microfilaria	WGA	-	Côte d’Ivoire	10311089058
	PRJNA1022441	SRP463861	SAMN37607226	SRR26220866	110-05	Wuchereria bancrofti	Human	Microfilaria	WGA	-	Côte d’Ivoire	10143671734
	PRJNA1022441	SRP463861	SAMN37607225	SRR26220867	111-01	Wuchereria bancrofti	Human	Microfilaria	WGA	-	Côte d’Ivoire	10605630262
	PRJNA1022441	SRP463861	SAMN37607224	SRR26220868	111-02	Wuchereria bancrofti	Human	Microfilaria	WGA	-	Côte d’Ivoire	17351747334
	PRJNA1022441	SRP463861	SAMN37607223	SRR26220869	111-03	Wuchereria bancrofti	Human	Microfilaria	WGA	-	Côte d’Ivoire	14177380336
	PRJNA1022441	SRP463861	SAMN37607222	SRR26220870	111-04	Wuchereria bancrofti	Human	Microfilaria	WGA	-	Côte d’Ivoire	15217228246
	PRJNA1022441	SRP463861	SAMN37607221	SRR26221117	111-05	Wuchereria bancrofti	Human	Microfilaria	WGA	-	Côte d’Ivoire	15289753848
	PRJNA1022441	SRP463861	SAMN37607220	SRR26221119	111-06	Wuchereria bancrofti	Human	Microfilaria	WGA	-	Côte d’Ivoire	28946364780
	PRJNA1022441	SRP463861	SAMN37607219	SRR26221120	111-07	Wuchereria bancrofti	Human	Microfilaria	WGA	-	Côte d’Ivoire	49149696076
	PRJNA1022441	SRP463861	SAMN37607218	SRR26221121	111-08	Wuchereria bancrofti	Human	Microfilaria	WGA	-	Côte d’Ivoire	21319847040
	PRJNA1022441	SRP463861	SAMN37607217	SRR26221123	111-09	Wuchereria bancrofti	Human	Microfilaria	WGA	-	Côte d’Ivoire	21938632960
	PRJNA1022441	SRP463861	SAMN37607216	SRR26221124	111-10	Wuchereria bancrofti	Human	Microfilaria	WGA	-	Côte d’Ivoire	17312321536
	PRJNA1022441	SRP463861	SAMN37607215	SRR26221125	111-11	Wuchereria bancrofti	Human	Microfilaria	WGA	-	Côte d’Ivoire	26729884100
	PRJNA1022441	SRP463861	SAMN37607214	SRR26221126	111-12	Wuchereria bancrofti	Human	Microfilaria	WGA	-	Côte d’Ivoire	24323229792
	PRJNA1022441	SRP463861	SAMN37607213	SRR26221127	111-13	Wuchereria bancrofti	Human	Microfilaria	WGA	-	Côte d’Ivoire	25808605316
	PRJNA1022441	SRP463861	SAMN37607212	SRR26221128	111-14	Wuchereria bancrofti	Human	Microfilaria	WGA	-	Côte d’Ivoire	25292281352
	PRJNA1022441	SRP463861	SAMN37607211	SRR26221129	111-15	Wuchereria bancrofti	Human	Microfilaria	WGA	-	Côte d’Ivoire	24879149580
	PRJNA1022441	SRP463861	SAMN37607210	SRR26221130	111-16	Wuchereria bancrofti	Human	Microfilaria	WGA	-	Côte d’Ivoire	13506736184
	PRJNA1022441	SRP463861	SAMN37607209	SRR26221131	111-17	Wuchereria bancrofti	Human	Microfilaria	WGA	-	Côte d’Ivoire	12656833288
	PRJNA1022441	SRP463861	SAMN37607208	SRR26221132	111-18	Wuchereria bancrofti	Human	Microfilaria	WGA	-	Côte d’Ivoire	10995506826
	PRJNA1022441	SRP463861	SAMN37607207	SRR26221134	111-19	Wuchereria bancrofti	Human	Microfilaria	WGA	-	Côte d’Ivoire	13508522816
	PRJNA1022441	SRP463861	SAMN37607206	SRR26221135	111-20	Wuchereria bancrofti	Human	Microfilaria	WGA	-	Côte d’Ivoire	32419210760
	PRJNA1022441	SRP463861	SAMN37607205	SRR26221136	111-21	Wuchereria bancrofti	Human	Microfilaria	WGA	-	Côte d’Ivoire	11250548846
	PRJNA1022441	SRP463861	SAMN37607204	SRR26221137	111-22	Wuchereria bancrofti	Human	Microfilaria	WGA	-	Côte d’Ivoire	18966166552
	PRJNA1022441	SRP463861	SAMN37607203	SRR26221138	111-23	Wuchereria bancrofti	Human	Microfilaria	WGA	-	Côte d’Ivoire	19805835272
	PRJNA1022441	SRP463861	SAMN37607202	SRR26221139	111-24	Wuchereria bancrofti	Human	Microfilaria	WGA	-	Côte d’Ivoire	10077691076
	PRJNA1022441	SRP463861	SAMN37607201	SRR26221140	111-25	Wuchereria bancrofti	Human	Microfilaria	WGA	-	Côte d’Ivoire	22990706736
	PRJNA1022441	SRP463861	SAMN37607200	SRR26221141	111-26	Wuchereria bancrofti	Human	Microfilaria	WGA	-	Côte d’Ivoire	21311505196
	PRJNA1022441	SRP463861	SAMN37607199	SRR26221142	111-27	Wuchereria bancrofti	Human	Microfilaria	WGA	-	Côte d’Ivoire	30601327196
	PRJNA1022441	SRP463861	SAMN37607198	SRR26221143	111-28	Wuchereria bancrofti	Human	Microfilaria	WGA	-	Côte d’Ivoire	17234726260
	PRJNA1022441	SRP463861	SAMN37607197	SRR26221146	111-29	Wuchereria bancrofti	Human	Microfilaria	WGA	-	Côte d’Ivoire	28272321316
	PRJNA1022441	SRP463861	SAMN37607196	SRR26221147	111-30	Wuchereria bancrofti	Human	Microfilaria	WGA	-	Côte d’Ivoire	16386337592
	PRJNA1022441	SRP463861	SAMN37607195	SRR26221148	111-31	Wuchereria bancrofti	Human	Microfilaria	WGA	-	Côte d’Ivoire	23042587920
	PRJNA1022441	SRP463861	SAMN37607194	SRR26220988	111-32	Wuchereria bancrofti	Human	Microfilaria	WGA	-	Côte d’Ivoire	40442439928
	PRJNA1022441	SRP463861	SAMN37607193	SRR26220990	111-33	Wuchereria bancrofti	Human	Microfilaria	WGA	-	Côte d’Ivoire	23488089864
	PRJNA1022441	SRP463861	SAMN37607192	SRR26220991	111-34	Wuchereria bancrofti	Human	Microfilaria	WGA	-	Côte d’Ivoire	15025741220
	PRJNA1022441	SRP463861	SAMN37607191	SRR26220992	111-35	Wuchereria bancrofti	Human	Microfilaria	WGA	-	Côte d’Ivoire	18443263216
	PRJNA1022441	SRP463861	SAMN37607190	SRR26220993	111-36	Wuchereria bancrofti	Human	Microfilaria	WGA	-	Côte d’Ivoire	18528458020
	PRJNA1022441	SRP463861	SAMN37607189	SRR26220994	111-37	Wuchereria bancrofti	Human	Microfilaria	WGA	-	Côte d’Ivoire	18043954588
	PRJNA1022441	SRP463861	SAMN37607188	SRR26220995	111-38	Wuchereria bancrofti	Human	Microfilaria	WGA	-	Côte d’Ivoire	21738191936
	PRJNA1022441	SRP463861	SAMN37607187	SRR26220997	111-39	Wuchereria bancrofti	Human	Microfilaria	WGA	-	Côte d’Ivoire	21062803968
	PRJNA1022441	SRP463861	SAMN37607186	SRR26220998	111-40	Wuchereria bancrofti	Human	Microfilaria	WGA	-	Côte d’Ivoire	19524920308
	PRJNA1022441	SRP463861	SAMN37607185	SRR26220999	111-41	Wuchereria bancrofti	Human	Microfilaria	WGA	-	Côte d’Ivoire	23647073536
	PRJNA1022441	SRP463861	SAMN37607184	SRR26221000	111-42	Wuchereria bancrofti	Human	Microfilaria	WGA	-	Côte d’Ivoire	21693024816
	PRJNA1022441	SRP463861	SAMN37607183	SRR26221001	111-43	Wuchereria bancrofti	Human	Microfilaria	WGA	-	Côte d’Ivoire	37991569800
	PRJNA1022441	SRP463861	SAMN37607182	SRR26221002	111-44	Wuchereria bancrofti	Human	Microfilaria	WGA	-	Côte d’Ivoire	17356736072
	PRJNA1022441	SRP463861	SAMN37607181	SRR26221003	111-45	Wuchereria bancrofti	Human	Microfilaria	WGA	-	Côte d’Ivoire	16075772872
	PRJNA1022441	SRP463861	SAMN37607180	SRR26221004	111-46	Wuchereria bancrofti	Human	Microfilaria	WGA	-	Côte d’Ivoire	10886566970
	PRJNA1022441	SRP463861	SAMN37607179	SRR26221005	111-47	Wuchereria bancrofti	Human	Microfilaria	WGA	-	Côte d’Ivoire	21990245062
	PRJNA1022441	SRP463861	SAMN37607178	SRR26221006	111-48	Wuchereria bancrofti	Human	Microfilaria	WGA	-	Côte d’Ivoire	18553574152
	PRJNA1022441	SRP463861	SAMN37607177	SRR26221008	111-49	Wuchereria bancrofti	Human	Microfilaria	WGA	-	Côte d’Ivoire	18821372954
	PRJNA1022441	SRP463861	SAMN37607176	SRR26221009	111-51	Wuchereria bancrofti	Human	Microfilaria	WGA	-	Côte d’Ivoire	22862193354
	PRJNA1022441	SRP463861	SAMN37607175	SRR26221010	111-52	Wuchereria bancrofti	Human	Microfilaria	WGA	-	Côte d’Ivoire	16665307676
	PRJNA1022441	SRP463861	SAMN37607174	SRR26221011	111-53	Wuchereria bancrofti	Human	Microfilaria	WGA	-	Côte d’Ivoire	12267270200
	PRJNA1022441	SRP463861	SAMN37607173	SRR26221012	111-54	Wuchereria bancrofti	Human	Microfilaria	WGA	-	Côte d’Ivoire	12313386808
	PRJNA1022441	SRP463861	SAMN37607172	SRR26221013	111-55	Wuchereria bancrofti	Human	Microfilaria	WGA	-	Côte d’Ivoire	17320945448
	PRJNA1022441	SRP463861	SAMN37607171	SRR26221014	111-56	Wuchereria bancrofti	Human	Microfilaria	WGA	-	Côte d’Ivoire	22572915104
	PRJNA1022441	SRP463861	SAMN37607170	SRR26221015	111-57	Wuchereria bancrofti	Human	Microfilaria	WGA	-	Côte d’Ivoire	22400038224
	PRJNA1022441	SRP463861	SAMN37607169	SRR26221016	112-01	Wuchereria bancrofti	Human	Microfilaria	WGA	-	Côte d’Ivoire	8363508876
	PRJNA1022441	SRP463861	SAMN37607168	SRR26221017	112-02	Wuchereria bancrofti	Human	Microfilaria	WGA	-	Côte d’Ivoire	9802727324
	PRJNA1022441	SRP463861	SAMN37607167	SRR26221019	112-03	Wuchereria bancrofti	Human	Microfilaria	WGA	-	Côte d’Ivoire	10528283834
	PRJNA1022441	SRP463861	SAMN37607166	SRR26221020	112-04	Wuchereria bancrofti	Human	Microfilaria	WGA	-	Côte d’Ivoire	9468297658
	PRJNA1022441	SRP463861	SAMN37607165	SRR26221236	112-05	Wuchereria bancrofti	Human	Microfilaria	WGA	-	Côte d’Ivoire	10341891548
	PRJNA1022441	SRP463861	SAMN37607164	SRR26221237	112-06	Wuchereria bancrofti	Human	Microfilaria	WGA	-	Côte d’Ivoire	11715346778
	PRJNA1022441	SRP463861	SAMN37607163	SRR26221238	112-07	Wuchereria bancrofti	Human	Microfilaria	WGA	-	Côte d’Ivoire	9528367874
	PRJNA1022441	SRP463861	SAMN37607162	SRR26221239	112-08	Wuchereria bancrofti	Human	Microfilaria	WGA	-	Côte d’Ivoire	3985718084
	PRJNA1022441	SRP463861	SAMN37607161	SRR26220746	113-01	Wuchereria bancrofti	Human	Microfilaria	WGA	-	Côte d’Ivoire	7265967490
	PRJNA1022441	SRP463861	SAMN37607160	SRR26220747	113-02	Wuchereria bancrofti	Human	Microfilaria	WGA	-	Côte d’Ivoire	12161692812
	PRJNA1022441	SRP463861	SAMN37607159	SRR26220748	113-03	Wuchereria bancrofti	Human	Microfilaria	WGA	-	Côte d’Ivoire	9699746834
	PRJNA1022441	SRP463861	SAMN37607158	SRR26220749	113-04	Wuchereria bancrofti	Human	Microfilaria	WGA	-	Côte d’Ivoire	10003423538
	PRJNA1022441	SRP463861	SAMN37607157	SRR26220751	113-05	Wuchereria bancrofti	Human	Microfilaria	WGA	-	Côte d’Ivoire	7990223588
	PRJNA1022441	SRP463861	SAMN37607156	SRR26220752	113-06	Wuchereria bancrofti	Human	Microfilaria	WGA	-	Côte d’Ivoire	8389703148
	PRJNA1022441	SRP463861	SAMN37607155	SRR26220753	113-07	Wuchereria bancrofti	Human	Microfilaria	WGA	-	Côte d’Ivoire	12155032806
	PRJNA1022441	SRP463861	SAMN37607154	SRR26220754	125-01	Wuchereria bancrofti	Human	Microfilaria	WGA	-	Côte d’Ivoire	15682027084
	PRJNA1022441	SRP463861	SAMN37607153	SRR26220755	125-02	Wuchereria bancrofti	Human	Microfilaria	WGA	-	Côte d’Ivoire	12005892824
	PRJNA1022441	SRP463861	SAMN37607152	SRR26220756	125-03	Wuchereria bancrofti	Human	Microfilaria	WGA	-	Côte d’Ivoire	12906661278
	PRJNA1022441	SRP463861	SAMN37607151	SRR26220757	125-04	Wuchereria bancrofti	Human	Microfilaria	WGA	-	Côte d’Ivoire	14248782800
	PRJNA1022441	SRP463861	SAMN37607150	SRR26220758	125-05	Wuchereria bancrofti	Human	Microfilaria	WGA	-	Côte d’Ivoire	9795144104
	PRJNA1022441	SRP463861	SAMN37607149	SRR26220759	125-06	Wuchereria bancrofti	Human	Microfilaria	WGA	-	Côte d’Ivoire	16107159732
	PRJNA1022441	SRP463861	SAMN37607148	SRR26220760	125-07	Wuchereria bancrofti	Human	Microfilaria	WGA	-	Côte d’Ivoire	11865787172
	PRJNA1022441	SRP463861	SAMN37607147	SRR26220762	127-01	Wuchereria bancrofti	Human	Microfilaria	WGA	-	Côte d’Ivoire	10113465694
	PRJNA1022441	SRP463861	SAMN37607146	SRR26220763	127-02	Wuchereria bancrofti	Human	Microfilaria	WGA	-	Côte d’Ivoire	6943484340
	PRJNA1022441	SRP463861	SAMN37607145	SRR26220764	127-03	Wuchereria bancrofti	Human	Microfilaria	WGA	-	Côte d’Ivoire	10865763700
	PRJNA1022441	SRP463861	SAMN37607144	SRR26220765	127-04	Wuchereria bancrofti	Human	Microfilaria	WGA	-	Côte d’Ivoire	12060926888
	PRJNA1022441	SRP463861	SAMN37607143	SRR26220766	128-01	Wuchereria bancrofti	Human	Microfilaria	WGA	-	Côte d’Ivoire	8747398894
	PRJNA1022441	SRP463861	SAMN37607142	SRR26220767	128-02	Wuchereria bancrofti	Human	Microfilaria	WGA	-	Côte d’Ivoire	11745849080
	PRJNA1022441	SRP463861	SAMN37607141	SRR26220768	128-03	Wuchereria bancrofti	Human	Microfilaria	WGA	-	Côte d’Ivoire	12146733544
	PRJNA1022441	SRP463861	SAMN37607140	SRR26220769	128-04	Wuchereria bancrofti	Human	Microfilaria	WGA	-	Côte d’Ivoire	15175346584
	PRJNA1022441	SRP463861	SAMN37607139	SRR26220770	128-05	Wuchereria bancrofti	Human	Microfilaria	WGA	-	Côte d’Ivoire	9910967446
	PRJNA1022441	SRP463861	SAMN37607138	SRR26220771	128-06	Wuchereria bancrofti	Human	Microfilaria	WGA	-	Côte d’Ivoire	23943471436
	PRJNA1022441	SRP463861	SAMN37607137	SRR26220773	128-07	Wuchereria bancrofti	Human	Microfilaria	WGA	-	Côte d’Ivoire	14492045310
	PRJNA1022441	SRP463861	SAMN37607136	SRR26220871	128-08	Wuchereria bancrofti	Human	Microfilaria	WGA	-	Côte d’Ivoire	13344549500
	PRJNA1022441	SRP463861	SAMN37607135	SRR26220872	128-09	Wuchereria bancrofti	Human	Microfilaria	WGA	-	Côte d’Ivoire	17172734116
	PRJNA1022441	SRP463861	SAMN37607134	SRR26220873	128-10	Wuchereria bancrofti	Human	Microfilaria	WGA	-	Côte d’Ivoire	11210252684
	PRJNA1022441	SRP463861	SAMN37607133	SRR26220874	128-11	Wuchereria bancrofti	Human	Microfilaria	WGA	-	Côte d’Ivoire	11631174848
	PRJNA1022441	SRP463861	SAMN37607132	SRR26220875	137-01	Wuchereria bancrofti	Human	Microfilaria	WGA	-	Côte d’Ivoire	9689634666
	PRJNA1022441	SRP463861	SAMN37607131	SRR26220876	137-02	Wuchereria bancrofti	Human	Microfilaria	WGA	-	Côte d’Ivoire	11892467362
	PRJNA1022441	SRP463861	SAMN37607130	SRR26220877	137-03	Wuchereria bancrofti	Human	Microfilaria	WGA	-	Côte d’Ivoire	16364379474
	PRJNA1022441	SRP463861	SAMN37607129	SRR26220878	146-01	Wuchereria bancrofti	Human	Microfilaria	WGA	-	Côte d’Ivoire	24838566820
	PRJNA1022441	SRP463861	SAMN37607128	SRR26220879	146-02	Wuchereria bancrofti	Human	Microfilaria	WGA	-	Côte d’Ivoire	18901975848
	PRJNA1022441	SRP463861	SAMN37607127	SRR26220881	146-03	Wuchereria bancrofti	Human	Microfilaria	WGA	-	Côte d’Ivoire	31838061288
	PRJNA1022441	SRP463861	SAMN37607126	SRR26220882	146-04	Wuchereria bancrofti	Human	Microfilaria	WGA	-	Côte d’Ivoire	23737197584
	PRJNA1022441	SRP463861	SAMN37607125	SRR26220883	146-05	Wuchereria bancrofti	Human	Microfilaria	WGA	-	Côte d’Ivoire	22427201312
	PRJNA1022441	SRP463861	SAMN37607124	SRR26220884	146-06	Wuchereria bancrofti	Human	Microfilaria	WGA	-	Côte d’Ivoire	23162446888
	PRJNA1022441	SRP463861	SAMN37607123	SRR26220885	147-01	Wuchereria bancrofti	Human	Microfilaria	WGA	-	Côte d’Ivoire	19561305268
	PRJNA1022441	SRP463861	SAMN37607122	SRR26220886	147-02	Wuchereria bancrofti	Human	Microfilaria	WGA	-	Côte d’Ivoire	21290260704
	PRJNA1022441	SRP463861	SAMN37607121	SRR26220887	147-03	Wuchereria bancrofti	Human	Microfilaria	WGA	-	Côte d’Ivoire	24321062640
	PRJNA1022441	SRP463861	SAMN37607120	SRR26220888	147-04	Wuchereria bancrofti	Human	Microfilaria	WGA	-	Côte d’Ivoire	20539190932
	PRJNA1022441	SRP463861	SAMN37607119	SRR26220889	147-05	Wuchereria bancrofti	Human	Microfilaria	WGA	-	Côte d’Ivoire	18605297088
	PRJNA1022441	SRP463861	SAMN37607118	SRR26220890	147-06	Wuchereria bancrofti	Human	Microfilaria	WGA	-	Côte d’Ivoire	26627049476
	PRJNA1022441	SRP463861	SAMN37607117	SRR26220892	147-07	Wuchereria bancrofti	Human	Microfilaria	WGA	-	Côte d’Ivoire	39793248044
	PRJNA1022441	SRP463861	SAMN37607116	SRR26220893	149-01	Wuchereria bancrofti	Human	Microfilaria	WGA	-	Côte d’Ivoire	12270827458
	PRJNA1022441	SRP463861	SAMN37607115	SRR26220894	149-02	Wuchereria bancrofti	Human	Microfilaria	WGA	-	Côte d’Ivoire	11719029064
	PRJNA1022441	SRP463861	SAMN37607114	SRR26220895	149-03	Wuchereria bancrofti	Human	Microfilaria	WGA	-	Côte d’Ivoire	9733566606
	PRJNA1022441	SRP463861	SAMN37607113	SRR26220896	149-04	Wuchereria bancrofti	Human	Microfilaria	WGA	-	Côte d’Ivoire	12433138264
	PRJNA1022441	SRP463861	SAMN37607112	SRR26220897	149-05	Wuchereria bancrofti	Human	Microfilaria	WGA	-	Côte d’Ivoire	14677924498
	PRJNA1022441	SRP463861	SAMN37607111	SRR26220898	149-06	Wuchereria bancrofti	Human	Microfilaria	WGA	-	Côte d’Ivoire	9878929172
	PRJNA1022441	SRP463861	SAMN37607110	SRR26220899	149-07	Wuchereria bancrofti	Human	Microfilaria	WGA	-	Côte d’Ivoire	8862376032
	PRJNA1022441	SRP463861	SAMN37607109	SRR26220900	149-08	Wuchereria bancrofti	Human	Microfilaria	WGA	-	Côte d’Ivoire	12407656410
	PRJNA1022441	SRP463861	SAMN37607108	SRR26220901	149-09	Wuchereria bancrofti	Human	Microfilaria	WGA	-	Côte d’Ivoire	13975138486
	PRJNA1022441	SRP463861	SAMN37607107	SRR26221150	149-10	Wuchereria bancrofti	Human	Microfilaria	WGA	-	Côte d’Ivoire	9285233714
	PRJNA1022441	SRP463861	SAMN37607106	SRR26221151	149-11	Wuchereria bancrofti	Human	Microfilaria	WGA	-	Côte d’Ivoire	8761024228
	PRJNA1022441	SRP463861	SAMN37607105	SRR26221152	149-12	Wuchereria bancrofti	Human	Microfilaria	WGA	-	Côte d’Ivoire	14897522590
	PRJNA1022441	SRP463861	SAMN37607104	SRR26221153	149-13	Wuchereria bancrofti	Human	Microfilaria	WGA	-	Côte d’Ivoire	13908190522
	PRJNA1022441	SRP463861	SAMN37607103	SRR26221154	149-14	Wuchereria bancrofti	Human	Microfilaria	WGA	-	Côte d’Ivoire	10626517488
	PRJNA1022441	SRP463861	SAMN37607102	SRR26221155	149-15	Wuchereria bancrofti	Human	Microfilaria	WGA	-	Côte d’Ivoire	13846999886
	PRJNA1022441	SRP463861	SAMN37607101	SRR26221156	149-16	Wuchereria bancrofti	Human	Microfilaria	WGA	-	Côte d’Ivoire	12561153044
	PRJNA1022441	SRP463861	SAMN37607100	SRR26221157	149-17	Wuchereria bancrofti	Human	Microfilaria	WGA	-	Côte d’Ivoire	11741217306
	PRJNA1022441	SRP463861	SAMN37607099	SRR26221158	149-18	Wuchereria bancrofti	Human	Microfilaria	WGA	-	Côte d’Ivoire	11658657754
	PRJNA1022441	SRP463861	SAMN37607098	SRR26221159	149-19	Wuchereria bancrofti	Human	Microfilaria	WGA	-	Côte d’Ivoire	8438326054
	PRJNA1022441	SRP463861	SAMN37607097	SRR26221162	149-20	Wuchereria bancrofti	Human	Microfilaria	WGA	-	Côte d’Ivoire	12609598676
	PRJNA1022441	SRP463861	SAMN37607096	SRR26221163	149-21	Wuchereria bancrofti	Human	Microfilaria	WGA	-	Côte d’Ivoire	14285741560
	PRJNA1022441	SRP463861	SAMN37607095	SRR26221164	149-22	Wuchereria bancrofti	Human	Microfilaria	WGA	-	Côte d’Ivoire	9746953360
	PRJNA1022441	SRP463861	SAMN37607094	SRR26221165	149-23	Wuchereria bancrofti	Human	Microfilaria	WGA	-	Côte d’Ivoire	10323686686
	PRJNA1022441	SRP463861	SAMN37607093	SRR26221166	149-24	Wuchereria bancrofti	Human	Microfilaria	WGA	-	Côte d’Ivoire	10587964168
	PRJNA1022441	SRP463861	SAMN37607092	SRR26221167	149-25	Wuchereria bancrofti	Human	Microfilaria	WGA	-	Côte d’Ivoire	19625079514
	PRJNA1022441	SRP463861	SAMN37607091	SRR26221168	149-26	Wuchereria bancrofti	Human	Microfilaria	WGA	-	Côte d’Ivoire	11086561940
	PRJNA1022441	SRP463861	SAMN37607090	SRR26221169	149-27	Wuchereria bancrofti	Human	Microfilaria	WGA	-	Côte d’Ivoire	11131720906
	PRJNA1022441	SRP463861	SAMN37607089	SRR26221170	149-28	Wuchereria bancrofti	Human	Microfilaria	WGA	-	Côte d’Ivoire	11080681396
	PRJNA1022441	SRP463861	SAMN37607088	SRR26221171	149-29	Wuchereria bancrofti	Human	Microfilaria	WGA	-	Côte d’Ivoire	19149266132
	PRJNA1022441	SRP463861	SAMN37607087	SRR26221173	149-30	Wuchereria bancrofti	Human	Microfilaria	WGA	-	Côte d’Ivoire	12004547112
	PRJNA1022441	SRP463861	SAMN37607086	SRR26221174	149-31	Wuchereria bancrofti	Human	Microfilaria	WGA	-	Côte d’Ivoire	11522917512
	PRJNA1022441	SRP463861	SAMN37607085	SRR26221175	149-32	Wuchereria bancrofti	Human	Microfilaria	WGA	-	Côte d’Ivoire	10520084232
	PRJNA1022441	SRP463861	SAMN37607084	SRR26221176	149-33	Wuchereria bancrofti	Human	Microfilaria	WGA	-	Côte d’Ivoire	11572442190
	PRJNA1022441	SRP463861	SAMN37607083	SRR26221177	149-34	Wuchereria bancrofti	Human	Microfilaria	WGA	-	Côte d’Ivoire	8974885226
	PRJNA1022441	SRP463861	SAMN37607082	SRR26221178	149-35	Wuchereria bancrofti	Human	Microfilaria	WGA	-	Côte d’Ivoire	19102665720
	PRJNA1022441	SRP463861	SAMN37607081	SRR26221021	149-36	Wuchereria bancrofti	Human	Microfilaria	WGA	-	Côte d’Ivoire	12993249510
	PRJNA1022441	SRP463861	SAMN37607080	SRR26221022	149-37	Wuchereria bancrofti	Human	Microfilaria	WGA	-	Côte d’Ivoire	25678414928
	PRJNA1022441	SRP463861	SAMN37607079	SRR26221023	149-38	Wuchereria bancrofti	Human	Microfilaria	WGA	-	Côte d’Ivoire	11330464992
	PRJNA1022441	SRP463861	SAMN37607078	SRR26221024	149-39	Wuchereria bancrofti	Human	Microfilaria	WGA	-	Côte d’Ivoire	12153329828
	PRJNA1022441	SRP463861	SAMN37607077	SRR26221026	149-40	Wuchereria bancrofti	Human	Microfilaria	WGA	-	Côte d’Ivoire	13046778708
	PRJNA1022441	SRP463861	SAMN37607076	SRR26221027	149-41	Wuchereria bancrofti	Human	Microfilaria	WGA	-	Côte d’Ivoire	12976370730
	PRJNA1022441	SRP463861	SAMN37607075	SRR26221028	149-42	Wuchereria bancrofti	Human	Microfilaria	WGA	-	Côte d’Ivoire	9829966818
	PRJNA1022441	SRP463861	SAMN37607074	SRR26221029	149-43	Wuchereria bancrofti	Human	Microfilaria	WGA	-	Côte d’Ivoire	18859083392
	PRJNA1022441	SRP463861	SAMN37607073	SRR26221030	149-44	Wuchereria bancrofti	Human	Microfilaria	WGA	-	Côte d’Ivoire	12068479908
	PRJNA1022441	SRP463861	SAMN37607072	SRR26221031	149-45	Wuchereria bancrofti	Human	Microfilaria	WGA	-	Côte d’Ivoire	8981307558
	PRJNA1022441	SRP463861	SAMN37607071	SRR26221032	149-46	Wuchereria bancrofti	Human	Microfilaria	WGA	-	Côte d’Ivoire	19845788966
	PRJNA1022441	SRP463861	SAMN37607070	SRR26221033	149-47	Wuchereria bancrofti	Human	Microfilaria	WGA	-	Côte d’Ivoire	11632083264
	PRJNA1022441	SRP463861	SAMN37607069	SRR26221034	149-48	Wuchereria bancrofti	Human	Microfilaria	WGA	-	Côte d’Ivoire	15888472170
	PRJNA1022441	SRP463861	SAMN37607068	SRR26221035	149-49	Wuchereria bancrofti	Human	Microfilaria	WGA	-	Côte d’Ivoire	14531450874
	PRJNA1022441	SRP463861	SAMN37607067	SRR26221037	149-51	Wuchereria bancrofti	Human	Microfilaria	WGA	-	Côte d’Ivoire	12035588786
	PRJNA1022441	SRP463861	SAMN37607066	SRR26221038	149-52	Wuchereria bancrofti	Human	Microfilaria	WGA	-	Côte d’Ivoire	8975782770
	PRJNA1022441	SRP463861	SAMN37607065	SRR26221039	149-53	Wuchereria bancrofti	Human	Microfilaria	WGA	-	Côte d’Ivoire	12517103626
	PRJNA1022441	SRP463861	SAMN37607064	SRR26221040	149-54	Wuchereria bancrofti	Human	Microfilaria	WGA	-	Côte d’Ivoire	13620719440
	PRJNA1022441	SRP463861	SAMN37607063	SRR26221041	149-55	Wuchereria bancrofti	Human	Microfilaria	WGA	-	Côte d’Ivoire	22425211434
	PRJNA1022441	SRP463861	SAMN37607062	SRR26221042	149-56	Wuchereria bancrofti	Human	Microfilaria	WGA	-	Côte d’Ivoire	18243062282
	PRJNA1022441	SRP463861	SAMN37607061	SRR26221043	149-57	Wuchereria bancrofti	Human	Microfilaria	WGA	-	Côte d’Ivoire	9044304456
	PRJNA1022441	SRP463861	SAMN37607060	SRR26221044	149-58	Wuchereria bancrofti	Human	Microfilaria	WGA	-	Côte d’Ivoire	15044862350
	PRJNA1022441	SRP463861	SAMN37607059	SRR26221045	149-59	Wuchereria bancrofti	Human	Microfilaria	WGA	-	Côte d’Ivoire	21140512796
	PRJNA1022441	SRP463861	SAMN37607058	SRR26221046	149-60	Wuchereria bancrofti	Human	Microfilaria	WGA	-	Côte d’Ivoire	17113691908
	PRJNA1022441	SRP463861	SAMN37607057	SRR26221048	149-61	Wuchereria bancrofti	Human	Microfilaria	WGA	-	Côte d’Ivoire	11140876640
	PRJNA1022441	SRP463861	SAMN37607056	SRR26221049	149-62	Wuchereria bancrofti	Human	Microfilaria	WGA	-	Côte d’Ivoire	12933531728
	PRJNA1022441	SRP463861	SAMN37607055	SRR26221051	154-01	Wuchereria bancrofti	Human	Microfilaria	WGA	-	Côte d’Ivoire	10436425400
	PRJNA1022441	SRP463861	SAMN37607054	SRR26220774	154-02	Wuchereria bancrofti	Human	Microfilaria	WGA	-	Côte d’Ivoire	10778313560
	PRJNA1022441	SRP463861	SAMN37607053	SRR26220775	154-03	Wuchereria bancrofti	Human	Microfilaria	WGA	-	Côte d’Ivoire	10216694126
	PRJNA1022441	SRP463861	SAMN37607052	SRR26220776	154-04	Wuchereria bancrofti	Human	Microfilaria	WGA	-	Côte d’Ivoire	10924242980
	PRJNA1022441	SRP463861	SAMN37607051	SRR26220777	154-05	Wuchereria bancrofti	Human	Microfilaria	WGA	-	Côte d’Ivoire	9373222018
	PRJNA1022441	SRP463861	SAMN37607050	SRR26220778	154-06	Wuchereria bancrofti	Human	Microfilaria	WGA	-	Côte d’Ivoire	9368314216
	PRJNA1022441	SRP463861	SAMN37607049	SRR26220779	154-07	Wuchereria bancrofti	Human	Microfilaria	WGA	-	Côte d’Ivoire	10104101882
	PRJNA1022441	SRP463861	SAMN37607048	SRR26220780	154-08	Wuchereria bancrofti	Human	Microfilaria	WGA	-	Côte d’Ivoire	9105904604
	PRJNA1022441	SRP463861	SAMN37607047	SRR26220782	154-09	Wuchereria bancrofti	Human	Microfilaria	WGA	-	Côte d’Ivoire	14535112926
	PRJNA1022441	SRP463861	SAMN37607046	SRR26220783	154-10	Wuchereria bancrofti	Human	Microfilaria	WGA	-	Côte d’Ivoire	13506024672
	PRJNA1022441	SRP463861	SAMN37607045	SRR26220784	154-11	Wuchereria bancrofti	Human	Microfilaria	WGA	-	Côte d’Ivoire	22283007184
	PRJNA1022441	SRP463861	SAMN37607044	SRR26220785	154-12	Wuchereria bancrofti	Human	Microfilaria	WGA	-	Côte d’Ivoire	14094408252
	PRJNA1022441	SRP463861	SAMN37607043	SRR26220786	154-13	Wuchereria bancrofti	Human	Microfilaria	WGA	-	Côte d’Ivoire	13073791400
	PRJNA1022441	SRP463861	SAMN37607042	SRR26220787	154-14	Wuchereria bancrofti	Human	Microfilaria	WGA	-	Côte d’Ivoire	12867944274
	PRJNA1022441	SRP463861	SAMN37607041	SRR26220788	154-15	Wuchereria bancrofti	Human	Microfilaria	WGA	-	Côte d’Ivoire	12633180044
	PRJNA1022441	SRP463861	SAMN37607040	SRR26220789	154-16	Wuchereria bancrofti	Human	Microfilaria	WGA	-	Côte d’Ivoire	9225630088
	PRJNA1022441	SRP463861	SAMN37607039	SRR26220790	154-17	Wuchereria bancrofti	Human	Microfilaria	WGA	-	Côte d’Ivoire	9898889258
	PRJNA1022441	SRP463861	SAMN37607038	SRR26220791	154-18	Wuchereria bancrofti	Human	Microfilaria	WGA	-	Côte d’Ivoire	9006386544
	PRJNA1022441	SRP463861	SAMN37607037	SRR26220793	154-19	Wuchereria bancrofti	Human	Microfilaria	WGA	-	Côte d’Ivoire	11190054018
	PRJNA1022441	SRP463861	SAMN37607036	SRR26220794	154-20	Wuchereria bancrofti	Human	Microfilaria	WGA	-	Côte d’Ivoire	10296157876
	PRJNA1022441	SRP463861	SAMN37607035	SRR26220795	154-21	Wuchereria bancrofti	Human	Microfilaria	WGA	-	Côte d’Ivoire	10280465654
	PRJNA1022441	SRP463861	SAMN37607034	SRR26220796	154-22	Wuchereria bancrofti	Human	Microfilaria	WGA	-	Côte d’Ivoire	11306977244
	PRJNA1022441	SRP463861	SAMN37607033	SRR26220797	154-23	Wuchereria bancrofti	Human	Microfilaria	WGA	-	Côte d’Ivoire	11955105182
	PRJNA1022441	SRP463861	SAMN37607032	SRR26220798	154-24	Wuchereria bancrofti	Human	Microfilaria	WGA	-	Côte d’Ivoire	13511643080
	PRJNA1022441	SRP463861	SAMN37607031	SRR26220799	154-25	Wuchereria bancrofti	Human	Microfilaria	WGA	-	Côte d’Ivoire	8258450928
	PRJNA1022441	SRP463861	SAMN37607030	SRR26220800	154-26	Wuchereria bancrofti	Human	Microfilaria	WGA	-	Côte d’Ivoire	9156728788
	PRJNA1022441	SRP463861	SAMN37607029	SRR26220801	154-27	Wuchereria bancrofti	Human	Microfilaria	WGA	-	Côte d’Ivoire	13657625954
	PRJNA1022441	SRP463861	SAMN37607028	SRR26220802	154-28	Wuchereria bancrofti	Human	Microfilaria	WGA	-	Côte d’Ivoire	8143092666
	PRJNA1022441	SRP463861	SAMN37607027	SRR26220805	154-29	Wuchereria bancrofti	Human	Microfilaria	WGA	-	Côte d’Ivoire	12246792486
	PRJNA1022441	SRP463861	SAMN37607026	SRR26220902	154-30	Wuchereria bancrofti	Human	Microfilaria	WGA	-	Côte d’Ivoire	12435671440
	PRJNA1022441	SRP463861	SAMN37607025	SRR26220903	154-31	Wuchereria bancrofti	Human	Microfilaria	WGA	-	Côte d’Ivoire	17919164262
	PRJNA1022441	SRP463861	SAMN37607024	SRR26220904	154-32	Wuchereria bancrofti	Human	Microfilaria	WGA	-	Côte d’Ivoire	25756468338
	PRJNA1022441	SRP463861	SAMN37607023	SRR26220905	154-33	Wuchereria bancrofti	Human	Microfilaria	WGA	-	Côte d’Ivoire	28328821590
	PRJNA1022441	SRP463861	SAMN37607022	SRR26220906	154-34	Wuchereria bancrofti	Human	Microfilaria	WGA	-	Côte d’Ivoire	10295370260
	PRJNA1022441	SRP463861	SAMN37607021	SRR26220907	154-35	Wuchereria bancrofti	Human	Microfilaria	WGA	-	Côte d’Ivoire	11088170392
	PRJNA1022441	SRP463861	SAMN37607020	SRR26220908	154-36	Wuchereria bancrofti	Human	Microfilaria	WGA	-	Côte d’Ivoire	12428166136
	PRJNA1022441	SRP463861	SAMN37607019	SRR26220909	154-37	Wuchereria bancrofti	Human	Microfilaria	WGA	-	Côte d’Ivoire	13398250234
	PRJNA1022441	SRP463861	SAMN37607018	SRR26220910	154-38	Wuchereria bancrofti	Human	Microfilaria	WGA	-	Côte d’Ivoire	19046698778
	PRJNA1022441	SRP463861	SAMN37607017	SRR26220912	154-39	Wuchereria bancrofti	Human	Microfilaria	WGA	-	Côte d’Ivoire	13390957236
	PRJNA1022441	SRP463861	SAMN37607016	SRR26220913	154-40	Wuchereria bancrofti	Human	Microfilaria	WGA	-	Côte d’Ivoire	16941125182
	PRJNA1022441	SRP463861	SAMN37607015	SRR26220914	154-41	Wuchereria bancrofti	Human	Microfilaria	WGA	-	Côte d’Ivoire	13225977958
	PRJNA1022441	SRP463861	SAMN37607014	SRR26220915	154-42	Wuchereria bancrofti	Human	Microfilaria	WGA	-	Côte d’Ivoire	10372614008
	PRJNA1022441	SRP463861	SAMN37607013	SRR26220916	154-43	Wuchereria bancrofti	Human	Microfilaria	WGA	-	Côte d’Ivoire	15410076688
	PRJNA1022441	SRP463861	SAMN37607012	SRR26220917	154-44	Wuchereria bancrofti	Human	Microfilaria	WGA	-	Côte d’Ivoire	17242625372
	PRJNA1022441	SRP463861	SAMN37607011	SRR26220918	154-45	Wuchereria bancrofti	Human	Microfilaria	WGA	-	Côte d’Ivoire	15770298362
	PRJNA1022441	SRP463861	SAMN37607010	SRR26220919	154-46	Wuchereria bancrofti	Human	Microfilaria	WGA	-	Côte d’Ivoire	12880963494
	PRJNA1022441	SRP463861	SAMN37607009	SRR26220920	154-47	Wuchereria bancrofti	Human	Microfilaria	WGA	-	Côte d’Ivoire	15111492006
	PRJNA1022441	SRP463861	SAMN37607008	SRR26220921	155-01	Wuchereria bancrofti	Human	Microfilaria	WGA	-	Côte d’Ivoire	19115934090
	PRJNA1022441	SRP463861	SAMN37607007	SRR26220923	155-02	Wuchereria bancrofti	Human	Microfilaria	WGA	-	Côte d’Ivoire	20762198000
	PRJNA1022441	SRP463861	SAMN37607006	SRR26220924	155-03	Wuchereria bancrofti	Human	Microfilaria	WGA	-	Côte d’Ivoire	19365098888
	PRJNA1022441	SRP463861	SAMN37607005	SRR26220925	155-04	Wuchereria bancrofti	Human	Microfilaria	WGA	-	Côte d’Ivoire	24636870080
	PRJNA1022441	SRP463861	SAMN37607004	SRR26220926	155-05	Wuchereria bancrofti	Human	Microfilaria	WGA	-	Côte d’Ivoire	21360210548
	PRJNA1022441	SRP463861	SAMN37607003	SRR26220927	155-06	Wuchereria bancrofti	Human	Microfilaria	WGA	-	Côte d’Ivoire	18909323508
	PRJNA1022441	SRP463861	SAMN37607002	SRR26220928	155-07	Wuchereria bancrofti	Human	Microfilaria	WGA	-	Côte d’Ivoire	16766631092
	PRJNA1022441	SRP463861	SAMN37607001	SRR26220929	155-08	Wuchereria bancrofti	Human	Microfilaria	WGA	-	Côte d’Ivoire	20392586844
	PRJNA1022441	SRP463861	SAMN37607000	SRR26220930	155-09	Wuchereria bancrofti	Human	Microfilaria	WGA	-	Côte d’Ivoire	20255731920
	PRJNA1022441	SRP463861	SAMN37606999	SRR26220931	155-10	Wuchereria bancrofti	Human	Microfilaria	WGA	-	Côte d’Ivoire	18509452556
	PRJNA1022441	SRP463861	SAMN37606998	SRR26221050	155-11	Wuchereria bancrofti	Human	Microfilaria	WGA	-	Côte d’Ivoire	18894625168
	PRJNA1022441	SRP463861	SAMN37606997	SRR26220804	155-12	Wuchereria bancrofti	Human	Microfilaria	WGA	-	Côte d’Ivoire	20041658616
	PRJNA1022441	SRP463861	SAMN37606996	SRR26220806	155-13	Wuchereria bancrofti	Human	Microfilaria	WGA	-	Côte d’Ivoire	11993395158
	PRJNA1022441	SRP463861	SAMN37606995	SRR26220807	155-14	Wuchereria bancrofti	Human	Microfilaria	WGA	-	Côte d’Ivoire	16725576004
	PRJNA1022441	SRP463861	SAMN37606994	SRR26220809	155-15	Wuchereria bancrofti	Human	Microfilaria	WGA	-	Côte d’Ivoire	20436879976
	PRJNA1022441	SRP463861	SAMN37606993	SRR26221055	155-16	Wuchereria bancrofti	Human	Microfilaria	WGA	-	Côte d’Ivoire	16700722008
	PRJNA1022441	SRP463861	SAMN37606992	SRR26221056	155-17	Wuchereria bancrofti	Human	Microfilaria	WGA	-	Côte d’Ivoire	14380989944
	PRJNA1022441	SRP463861	SAMN37606991	SRR26221057	155-18	Wuchereria bancrofti	Human	Microfilaria	WGA	-	Côte d’Ivoire	17514073844
	PRJNA1022441	SRP463861	SAMN37606990	SRR26221058	155-19	Wuchereria bancrofti	Human	Microfilaria	WGA	-	Côte d’Ivoire	19808835944
	PRJNA1022441	SRP463861	SAMN37606989	SRR26221059	155-20	Wuchereria bancrofti	Human	Microfilaria	WGA	-	Côte d’Ivoire	51267626304
	PRJNA1022441	SRP463861	SAMN37606988	SRR26221060	155-21	Wuchereria bancrofti	Human	Microfilaria	WGA	-	Côte d’Ivoire	20811476548
	PRJNA1022441	SRP463861	SAMN37606987	SRR26221062	155-22	Wuchereria bancrofti	Human	Microfilaria	WGA	-	Côte d’Ivoire	46838546852
	PRJNA1022441	SRP463861	SAMN37606986	SRR26221063	155-23	Wuchereria bancrofti	Human	Microfilaria	WGA	-	Côte d’Ivoire	20669047912
	PRJNA1022441	SRP463861	SAMN37606985	SRR26221064	155-24	Wuchereria bancrofti	Human	Microfilaria	WGA	-	Côte d’Ivoire	15492089318
	PRJNA1022441	SRP463861	SAMN37606984	SRR26221065	155-25	Wuchereria bancrofti	Human	Microfilaria	WGA	-	Côte d’Ivoire	16892902728
	PRJNA1022441	SRP463861	SAMN37606983	SRR26221066	155-26	Wuchereria bancrofti	Human	Microfilaria	WGA	-	Côte d’Ivoire	36007833876
	PRJNA1022441	SRP463861	SAMN37606982	SRR26221067	155-27	Wuchereria bancrofti	Human	Microfilaria	WGA	-	Côte d’Ivoire	24649534148
	PRJNA1022441	SRP463861	SAMN37606981	SRR26221068	155-28	Wuchereria bancrofti	Human	Microfilaria	WGA	-	Côte d’Ivoire	15674425140
	PRJNA1022441	SRP463861	SAMN37606980	SRR26221069	155-29	Wuchereria bancrofti	Human	Microfilaria	WGA	-	Côte d’Ivoire	16052976100
	PRJNA1022441	SRP463861	SAMN37606979	SRR26221070	155-30	Wuchereria bancrofti	Human	Microfilaria	WGA	-	Côte d’Ivoire	17329182196
	PRJNA1022441	SRP463861	SAMN37606978	SRR26221071	155-31	Wuchereria bancrofti	Human	Microfilaria	WGA	-	Côte d’Ivoire	25511971252
	PRJNA1022441	SRP463861	SAMN37606977	SRR26221073	155-32	Wuchereria bancrofti	Human	Microfilaria	WGA	-	Côte d’Ivoire	31670367332
	PRJNA1022441	SRP463861	SAMN37606976	SRR26221074	155-33	Wuchereria bancrofti	Human	Microfilaria	WGA	-	Côte d’Ivoire	18715088584
	PRJNA1022441	SRP463861	SAMN37606975	SRR26221075	155-34	Wuchereria bancrofti	Human	Microfilaria	WGA	-	Côte d’Ivoire	30108340584
	PRJNA1022441	SRP463861	SAMN37606974	SRR26221076	155-35	Wuchereria bancrofti	Human	Microfilaria	WGA	-	Côte d’Ivoire	28388665004
	PRJNA1022441	SRP463861	SAMN37606973	SRR26221077	155-36	Wuchereria bancrofti	Human	Microfilaria	WGA	-	Côte d’Ivoire	19035446560
	PRJNA1022441	SRP463861	SAMN37606972	SRR26221078	155-37	Wuchereria bancrofti	Human	Microfilaria	WGA	-	Côte d’Ivoire	51953625344
	PRJNA1022441	SRP463861	SAMN37606971	SRR26221079	155-38	Wuchereria bancrofti	Human	Microfilaria	WGA	-	Côte d’Ivoire	17766368872
	PRJNA1022441	SRP463861	SAMN37606970	SRR26221080	155-39	Wuchereria bancrofti	Human	Microfilaria	WGA	-	Côte d’Ivoire	17392246440
	PRJNA1022441	SRP463861	SAMN37606969	SRR26221081	155-40	Wuchereria bancrofti	Human	Microfilaria	WGA	-	Côte d’Ivoire	22781867696
	PRJNA1022441	SRP463861	SAMN37606968	SRR26221082	155-41	Wuchereria bancrofti	Human	Microfilaria	WGA	-	Côte d’Ivoire	24858457748
	PRJNA1022441	SRP463861	SAMN37606967	SRR26221084	155-42	Wuchereria bancrofti	Human	Microfilaria	WGA	-	Côte d’Ivoire	16884824832
	PRJNA1022441	SRP463861	SAMN37606966	SRR26221085	155-43	Wuchereria bancrofti	Human	Microfilaria	WGA	-	Côte d’Ivoire	15495868244
	PRJNA1022441	SRP463861	SAMN37606965	SRR26221087	155-44	Wuchereria bancrofti	Human	Microfilaria	WGA	-	Côte d’Ivoire	18320102482
	PRJNA1022441	SRP463861	SAMN37606964	SRR26220932	155-45	Wuchereria bancrofti	Human	Microfilaria	WGA	-	Côte d’Ivoire	13062634916
	PRJNA1022441	SRP463861	SAMN37606963	SRR26220933	155-46	Wuchereria bancrofti	Human	Microfilaria	WGA	-	Côte d’Ivoire	13437419936
	PRJNA1022441	SRP463861	SAMN37606962	SRR26220934	155-47	Wuchereria bancrofti	Human	Microfilaria	WGA	-	Côte d’Ivoire	17035320492
	PRJNA1022441	SRP463861	SAMN37606961	SRR26220935	155-48	Wuchereria bancrofti	Human	Microfilaria	WGA	-	Côte d’Ivoire	23947205968
	PRJNA1022441	SRP463861	SAMN37606960	SRR26220936	155-49	Wuchereria bancrofti	Human	Microfilaria	WGA	-	Côte d’Ivoire	26433251244
	PRJNA1022441	SRP463861	SAMN37606959	SRR26220937	155-51	Wuchereria bancrofti	Human	Microfilaria	WGA	-	Côte d’Ivoire	18596405604
	PRJNA1022441	SRP463861	SAMN37606958	SRR26220938	155-52	Wuchereria bancrofti	Human	Microfilaria	WGA	-	Côte d’Ivoire	22310754340
	PRJNA1022441	SRP463861	SAMN37606957	SRR26220940	155-53	Wuchereria bancrofti	Human	Microfilaria	WGA	-	Côte d’Ivoire	21089245880
	PRJNA1022441	SRP463861	SAMN37606956	SRR26220941	155-54	Wuchereria bancrofti	Human	Microfilaria	WGA	-	Côte d’Ivoire	14450004796
	PRJNA1022441	SRP463861	SAMN37606955	SRR26220942	155-55	Wuchereria bancrofti	Human	Microfilaria	WGA	-	Côte d’Ivoire	7717833480
	PRJNA1022441	SRP463861	SAMN37606954	SRR26220943	155-56	Wuchereria bancrofti	Human	Microfilaria	WGA	-	Côte d’Ivoire	21396577388
	PRJNA1022441	SRP463861	SAMN37606953	SRR26220944	155-57	Wuchereria bancrofti	Human	Microfilaria	WGA	-	Côte d’Ivoire	24700027340
	PRJNA1022441	SRP463861	SAMN37606952	SRR26220945	155-58	Wuchereria bancrofti	Human	Microfilaria	WGA	-	Côte d’Ivoire	17656027736
	PRJNA1022441	SRP463861	SAMN37606951	SRR26220946	155-59	Wuchereria bancrofti	Human	Microfilaria	WGA	-	Côte d’Ivoire	18629664260
	PRJNA1022441	SRP463861	SAMN37606950	SRR26220947	155-60	Wuchereria bancrofti	Human	Microfilaria	WGA	-	Côte d’Ivoire	20977957068
	PRJNA1022441	SRP463861	SAMN37606949	SRR26220948	155-61	Wuchereria bancrofti	Human	Microfilaria	WGA	-	Côte d’Ivoire	18308106740
	PRJNA1022441	SRP463861	SAMN37606948	SRR26220949	155-62	Wuchereria bancrofti	Human	Microfilaria	WGA	-	Côte d’Ivoire	16445730724
	PRJNA1022441	SRP463861	SAMN37606947	SRR26220955	155-63	Wuchereria bancrofti	Human	Microfilaria	WGA	-	Côte d’Ivoire	17882063864
	PRJNA1022441	SRP463861	SAMN37606946	SRR26221182	155-64	Wuchereria bancrofti	Human	Microfilaria	WGA	-	Côte d’Ivoire	23975275660
	PRJNA1022441	SRP463861	SAMN37606945	SRR26221193	155-65	Wuchereria bancrofti	Human	Microfilaria	WGA	-	Côte d’Ivoire	22014689848
	PRJNA1022441	SRP463861	SAMN37606944	SRR26221204	155-66	Wuchereria bancrofti	Human	Microfilaria	WGA	-	Côte d’Ivoire	17553843016
	PRJNA1022441	SRP463861	SAMN37606943	SRR26220813	155-67	Wuchereria bancrofti	Human	Microfilaria	WGA	-	Côte d’Ivoire	17436685740
	PRJNA1022441	SRP463861	SAMN37606942	SRR26220824	155-68	Wuchereria bancrofti	Human	Microfilaria	WGA	-	Côte d’Ivoire	49402997368
	PRJNA1022441	SRP463861	SAMN37606941	SRR26220835	155-69	Wuchereria bancrofti	Human	Microfilaria	WGA	-	Côte d’Ivoire	19362037816
	PRJNA1022441	SRP463861	SAMN37606940	SRR26221092	155-70	Wuchereria bancrofti	Human	Microfilaria	WGA	-	Côte d’Ivoire	23347107808
	PRJNA1022441	SRP463861	SAMN37606939	SRR26221103	155-72	Wuchereria bancrofti	Human	Microfilaria	WGA	-	Côte d’Ivoire	19065362680
	PRJNA1022441	SRP463861	SAMN37606938	SRR26221114	155-73	Wuchereria bancrofti	Human	Microfilaria	WGA	-	Côte d’Ivoire	28794301740
	PRJNA1022441	SRP463861	SAMN37606937	SRR26220971	155-74	Wuchereria bancrofti	Human	Microfilaria	WGA	-	Côte d’Ivoire	23157828704
	PRJNA1022441	SRP463861	SAMN37606936	SRR26220982	155-75	Wuchereria bancrofti	Human	Microfilaria	WGA	-	Côte d’Ivoire	19564689480
	PRJNA1022441	SRP463861	SAMN37606935	SRR26221215	155-76	Wuchereria bancrofti	Human	Microfilaria	WGA	-	Côte d’Ivoire	16574746936
	PRJNA1022441	SRP463861	SAMN37606934	SRR26221226	155-77	Wuchereria bancrofti	Human	Microfilaria	WGA	-	Côte d’Ivoire	14531101460
	PRJNA1022441	SRP463861	SAMN37606933	SRR26220842	155-78	Wuchereria bancrofti	Human	Microfilaria	WGA	-	Côte d’Ivoire	21620707292
	PRJNA1022441	SRP463861	SAMN37606932	SRR26220853	155-79	Wuchereria bancrofti	Human	Microfilaria	WGA	-	Côte d’Ivoire	9716702624
	PRJNA1022441	SRP463861	SAMN37606931	SRR26220864	155-80	Wuchereria bancrofti	Human	Microfilaria	WGA	-	Côte d’Ivoire	24553022800
	PRJNA1022441	SRP463861	SAMN37606930	SRR26221122	155-81	Wuchereria bancrofti	Human	Microfilaria	WGA	-	Côte d’Ivoire	39483353764
	PRJNA1022441	SRP463861	SAMN37606929	SRR26221133	155-82	Wuchereria bancrofti	Human	Microfilaria	WGA	-	Côte d’Ivoire	21394731564
	PRJNA1022441	SRP463861	SAMN37606928	SRR26221144	155-83	Wuchereria bancrofti	Human	Microfilaria	WGA	-	Côte d’Ivoire	17055370876
	PRJNA1022441	SRP463861	SAMN37606927	SRR26220996	155-84	Wuchereria bancrofti	Human	Microfilaria	WGA	-	Côte d’Ivoire	19376064508
	PRJNA1022441	SRP463861	SAMN37606926	SRR26221007	155-85	Wuchereria bancrofti	Human	Microfilaria	WGA	-	Côte d’Ivoire	13552073632
	PRJNA1022441	SRP463861	SAMN37606925	SRR26221018	163-01	Wuchereria bancrofti	Human	Microfilaria	WGA	-	Côte d’Ivoire	19471708512
	PRJNA1022441	SRP463861	SAMN37606924	SRR26220750	163-02	Wuchereria bancrofti	Human	Microfilaria	WGA	-	Côte d’Ivoire	24002970268
	PRJNA1022441	SRP463861	SAMN37606923	SRR26220761	163-03	Wuchereria bancrofti	Human	Microfilaria	WGA	-	Côte d’Ivoire	19803457928
	PRJNA1022441	SRP463861	SAMN37606922	SRR26220772	163-04	Wuchereria bancrofti	Human	Microfilaria	WGA	-	Côte d’Ivoire	16792844692
	PRJNA1022441	SRP463861	SAMN37606921	SRR26220880	163-05	Wuchereria bancrofti	Human	Microfilaria	WGA	-	Côte d’Ivoire	37092780352
	PRJNA1022441	SRP463861	SAMN37606920	SRR26220891	163-06	Wuchereria bancrofti	Human	Microfilaria	WGA	-	Côte d’Ivoire	20890044868
	PRJNA1022441	SRP463861	SAMN37606919	SRR26221149	164-01	Wuchereria bancrofti	Human	Microfilaria	WGA	-	Côte d’Ivoire	17733600966
	PRJNA1022441	SRP463861	SAMN37606918	SRR26221160	164-02	Wuchereria bancrofti	Human	Microfilaria	WGA	-	Côte d’Ivoire	11711853846
	PRJNA1022441	SRP463861	SAMN37606917	SRR26221172	164-03	Wuchereria bancrofti	Human	Microfilaria	WGA	-	Côte d’Ivoire	15787526556
	PRJNA1022441	SRP463861	SAMN37606916	SRR26221025	164-04	Wuchereria bancrofti	Human	Microfilaria	WGA	-	Côte d’Ivoire	10209045070
	PRJNA1022441	SRP463861	SAMN37606915	SRR26221036	164-05	Wuchereria bancrofti	Human	Microfilaria	WGA	-	Côte d’Ivoire	10340842702
	PRJNA1022441	SRP463861	SAMN37606914	SRR26221047	164-06	Wuchereria bancrofti	Human	Microfilaria	WGA	-	Côte d’Ivoire	19358756586
	PRJNA1022441	SRP463861	SAMN37606913	SRR26220781	164-07	Wuchereria bancrofti	Human	Microfilaria	WGA	-	Côte d’Ivoire	14622813424
	PRJNA1022441	SRP463861	SAMN37606912	SRR26220792	166-01	Wuchereria bancrofti	Human	Microfilaria	WGA	-	Côte d’Ivoire	10798578364
	PRJNA1022441	SRP463861	SAMN37606911	SRR26220803	166-02	Wuchereria bancrofti	Human	Microfilaria	WGA	-	Côte d’Ivoire	11721400066
	PRJNA1022441	SRP463861	SAMN37606910	SRR26220911	166-03	Wuchereria bancrofti	Human	Microfilaria	WGA	-	Côte d’Ivoire	14606989228
	PRJNA1022441	SRP463861	SAMN37606909	SRR26220922	166-04	Wuchereria bancrofti	Human	Microfilaria	WGA	-	Côte d’Ivoire	13042888948
	PRJNA1022441	SRP463861	SAMN37606908	SRR26221052	166-05	Wuchereria bancrofti	Human	Microfilaria	WGA	-	Côte d’Ivoire	14891342462
	PRJNA1022441	SRP463861	SAMN37606907	SRR26221061	166-06	Wuchereria bancrofti	Human	Microfilaria	WGA	-	Côte d’Ivoire	12765356082
	PRJNA1022441	SRP463861	SAMN37606906	SRR26221072	166-07	Wuchereria bancrofti	Human	Microfilaria	WGA	-	Côte d’Ivoire	11246875922
	PRJNA1022441	SRP463861	SAMN37606905	SRR26221083	167-01	Wuchereria bancrofti	Human	Microfilaria	WGA	-	Côte d’Ivoire	10241775226
	PRJNA1022441	SRP463861	SAMN37606904	SRR26220939	167-02	Wuchereria bancrofti	Human	Microfilaria	WGA	-	Côte d’Ivoire	8346959880
	PRJNA1022441	SRP463861	SAMN37606903	SRR26220950	167-03	Wuchereria bancrofti	Human	Microfilaria	WGA	-	Côte d’Ivoire	9633969422
	PRJNA1022441	SRP463861	SAMN37606902	SRR26221115	167-04	Wuchereria bancrofti	Human	Microfilaria	WGA	-	Côte d’Ivoire	14976283586
	PRJNA1022441	SRP463861	SAMN37606901	SRR26221145	167-05	Wuchereria bancrofti	Human	Microfilaria	WGA	-	Côte d’Ivoire	15776787738
	PRJNA1022441	SRP463861	SAMN37606900	SRR26221161	167-06	Wuchereria bancrofti	Human	Microfilaria	WGA	-	Côte d’Ivoire	15441544786
	PRJNA1022441	SRP463861	SAMN37606899	SRR26221053	167-07	Wuchereria bancrofti	Human	Microfilaria	WGA	-	Côte d’Ivoire	6333210894
	PRJNA1022441	SRP463861	SAMN37606898	SRR26221054	167-08	Wuchereria bancrofti	Human	Microfilaria	WGA	-	Côte d’Ivoire	8585812284
	PRJNA1022441	SRP463861	SAMN37607256	SRR26221228	108-02_WES	Wuchereria bancrofti	Human	Microfilaria	WGA	WES	Côte d’Ivoire	6002556530
	PRJNA1022441	SRP463861	SAMN37607254	SRR26221230	110-04_WES	Wuchereria bancrofti	Human	Microfilaria	WGA	WES	Côte d’Ivoire	6653246636
	PRJNA1022441	SRP463861	SAMN37607272	SRR26220989	110-05_WES	Wuchereria bancrofti	Human	Microfilaria	WGA	WES	Côte d’Ivoire	6062316592
	PRJNA1022441	SRP463861	SAMN37607281	SRR26220978	111-01_WES	Wuchereria bancrofti	Human	Microfilaria	WGA	WES	Côte d’Ivoire	6752128684
	PRJNA1022441	SRP463861	SAMN37607262	SRR26221221	111-02_WES	Wuchereria bancrofti	Human	Microfilaria	WGA	WES	Côte d’Ivoire	3511754452
	PRJNA1022441	SRP463861	SAMN37607252	SRR26221232	111-03_WES	Wuchereria bancrofti	Human	Microfilaria	WGA	WES	Côte d’Ivoire	42648083338
	PRJNA1022441	SRP463861	SAMN37607284	SRR26220975	111-04_WES	Wuchereria bancrofti	Human	Microfilaria	WGA	WES	Côte d’Ivoire	11553019060
	PRJNA1022441	SRP463861	SAMN37607247	SRR26220843	111-05_WES	Wuchereria bancrofti	Human	Microfilaria	WGA	WES	Côte d’Ivoire	9315853494
	PRJNA1022441	SRP463861	SAMN37607253	SRR26221231	111-45_WES	Wuchereria bancrofti	Human	Microfilaria	WGA	WES	Côte d’Ivoire	31813697740
	PRJNA1022441	SRP463861	SAMN37607280	SRR26220979	111-46_WES	Wuchereria bancrofti	Human	Microfilaria	WGA	WES	Côte d’Ivoire	28543364504
	PRJNA1022441	SRP463861	SAMN37607244	SRR26220846	111-47_WES	Wuchereria bancrofti	Human	Microfilaria	WGA	WES	Côte d’Ivoire	26463757472
	PRJNA1022441	SRP463861	SAMN37607259	SRR26221224	111-48_WES	Wuchereria bancrofti	Human	Microfilaria	WGA	WES	Côte d’Ivoire	4604705136
	PRJNA1022441	SRP463861	SAMN37607279	SRR26220980	111-49_WES	Wuchereria bancrofti	Human	Microfilaria	WGA	WES	Côte d’Ivoire	18661905478
	PRJNA1022441	SRP463861	SAMN37607265	SRR26221218	112-03_WES	Wuchereria bancrofti	Human	Microfilaria	WGA	WES	Côte d’Ivoire	5934630992
	PRJNA1022441	SRP463861	SAMN37607242	SRR26220848	112-04_WES	Wuchereria bancrofti	Human	Microfilaria	WGA	WES	Côte d’Ivoire	10576309988
	PRJNA1022441	SRP463861	SAMN37607270	SRR26221212	113-03_WES	Wuchereria bancrofti	Human	Microfilaria	WGA	WES	Côte d’Ivoire	4589795698
	PRJNA1022441	SRP463861	SAMN37607287	SRR26220972	127-04_WES	Wuchereria bancrofti	Human	Microfilaria	WGA	WES	Côte d’Ivoire	5456565596
	PRJNA1022441	SRP463861	SAMN37607249	SRR26221235	137-03_WES	Wuchereria bancrofti	Human	Microfilaria	WGA	WES	Côte d’Ivoire	3083190178
	PRJNA1022441	SRP463861	SAMN37607266	SRR26221217	149-01_WES	Wuchereria bancrofti	Human	Microfilaria	WGA	WES	Côte d’Ivoire	2239945174
	PRJNA1022441	SRP463861	SAMN37607268	SRR26221214	149-02_WES	Wuchereria bancrofti	Human	Microfilaria	WGA	WES	Côte d’Ivoire	30621939602
	PRJNA1022441	SRP463861	SAMN37607263	SRR26221220	149-03_WES	Wuchereria bancrofti	Human	Microfilaria	WGA	WES	Côte d’Ivoire	11003763808
	PRJNA1022441	SRP463861	SAMN37607275	SRR26220985	149-04_WES	Wuchereria bancrofti	Human	Microfilaria	WGA	WES	Côte d’Ivoire	8457640162
	PRJNA1022441	SRP463861	SAMN37607286	SRR26220973	149-05_WES	Wuchereria bancrofti	Human	Microfilaria	WGA	WES	Côte d’Ivoire	2373399276
	PRJNA1022441	SRP463861	SAMN37607267	SRR26221216	149-06_WES	Wuchereria bancrofti	Human	Microfilaria	WGA	WES	Côte d’Ivoire	2361742982
	PRJNA1022441	SRP463861	SAMN37607261	SRR26221222	149-07_WES	Wuchereria bancrofti	Human	Microfilaria	WGA	WES	Côte d’Ivoire	5628590534
	PRJNA1022441	SRP463861	SAMN37607248	SRR26220841	149-08_WES	Wuchereria bancrofti	Human	Microfilaria	WGA	WES	Côte d’Ivoire	6211998966
	PRJNA1022441	SRP463861	SAMN37607264	SRR26221219	149-09_WES	Wuchereria bancrofti	Human	Microfilaria	WGA	WES	Côte d’Ivoire	4580469334
	PRJNA1022441	SRP463861	SAMN37607257	SRR26221227	149-10_WES	Wuchereria bancrofti	Human	Microfilaria	WGA	WES	Côte d’Ivoire	5766137038
	PRJNA1022441	SRP463861	SAMN37607245	SRR26220845	149-11_WES	Wuchereria bancrofti	Human	Microfilaria	WGA	WES	Côte d’Ivoire	12482792802
	PRJNA1022441	SRP463861	SAMN37607276	SRR26220984	149-12_WES	Wuchereria bancrofti	Human	Microfilaria	WGA	WES	Côte d’Ivoire	11897081016
	PRJNA1022441	SRP463861	SAMN37607288	SRR26220970	149-13_WES	Wuchereria bancrofti	Human	Microfilaria	WGA	WES	Côte d’Ivoire	17383870772
	PRJNA1022441	SRP463861	SAMN37607241	SRR26220849	149-46_WES	Wuchereria bancrofti	Human	Microfilaria	WGA	WES	Côte d’Ivoire	14392919850
	PRJNA1022441	SRP463861	SAMN37607243	SRR26220847	149-47_WES	Wuchereria bancrofti	Human	Microfilaria	WGA	WES	Côte d’Ivoire	7555191682
	PRJNA1022441	SRP463861	SAMN37607246	SRR26220844	149-48_WES	Wuchereria bancrofti	Human	Microfilaria	WGA	WES	Côte d’Ivoire	7778826306
	PRJNA1022441	SRP463861	SAMN37607255	SRR26221229	149-49_WES	Wuchereria bancrofti	Human	Microfilaria	WGA	WES	Côte d’Ivoire	2459433338
	PRJNA1022441	SRP463861	SAMN37607277	SRR26220983	154-03_WES	Wuchereria bancrofti	Human	Microfilaria	WGA	WES	Côte d’Ivoire	26733560346
	PRJNA1022441	SRP463861	SAMN37607274	SRR26220986	154-04_WES	Wuchereria bancrofti	Human	Microfilaria	WGA	WES	Côte d’Ivoire	32766568442
	PRJNA1022441	SRP463861	SAMN37607251	SRR26221233	154-05_WES	Wuchereria bancrofti	Human	Microfilaria	WGA	WES	Côte d’Ivoire	38904040150
	PRJNA1022441	SRP463861	SAMN37607283	SRR26220976	154-06_WES	Wuchereria bancrofti	Human	Microfilaria	WGA	WES	Côte d’Ivoire	16935144072
	PRJNA1022441	SRP463861	SAMN37607285	SRR26220974	154-17_WES	Wuchereria bancrofti	Human	Microfilaria	WGA	WES	Côte d’Ivoire	15619011160
	PRJNA1022441	SRP463861	SAMN37607260	SRR26221223	154-19_WES	Wuchereria bancrofti	Human	Microfilaria	WGA	WES	Côte d’Ivoire	10869596080
	PRJNA1022441	SRP463861	SAMN37607273	SRR26220987	154-21_WES	Wuchereria bancrofti	Human	Microfilaria	WGA	WES	Côte d’Ivoire	31552889030
	PRJNA1022441	SRP463861	SAMN37607278	SRR26220981	154-43_WES	Wuchereria bancrofti	Human	Microfilaria	WGA	WES	Côte d’Ivoire	7555674580
	PRJNA1022441	SRP463861	SAMN37607250	SRR26221234	154-44_WES	Wuchereria bancrofti	Human	Microfilaria	WGA	WES	Côte d’Ivoire	1960922844
	PRJNA1022441	SRP463861	SAMN37607258	SRR26221225	154-47_WES	Wuchereria bancrofti	Human	Microfilaria	WGA	WES	Côte d’Ivoire	38836077466
	PRJNA1022441	SRP463861	SAMN37607269	SRR26221213	164-01_WES	Wuchereria bancrofti	Human	Microfilaria	WGA	WES	Côte d’Ivoire	2601105162
	PRJNA1022441	SRP463861	SAMN37607271	SRR26221211	166-06_WES	Wuchereria bancrofti	Human	Microfilaria	WGA	WES	Côte d’Ivoire	6476894038
	PRJNA1022441	SRP463861	SAMN37607282	SRR26220977	166-07_WES	Wuchereria bancrofti	Human	Microfilaria	WGA	WES	Côte d’Ivoire	3101827504
